# Supplementary material for: Mucosal metabolites fuel the growth and virulence of E. coli linked to Crohn’s disease
Source: JCI Insight. 2022 May 23;7(10):e157013. doi: 10.1172/jci.insight.157013 (PMC9220930; doi:10.1172/jci.insight.157013)
Supplement: Supplemental tables 1-21 [file jciinsight-7-157013-s253.xlsx]

## Sheet: Table S1
Table S1 Patients and clinical characteristics
Experimental group	CD	UC	NI
Number	43	25	29
Age (Median, Range)	49, 17-72	43, 18-72	59, 17-83
Genders (F, M)	24, 19	18, 7	24, 5
Smoking	14	8	7
Family history	7	6	6
Severity
Endoscopic (Median, Range)	1.0, 1.0-5.0	1.0, 1.0-4.0	1.0, 1.0-3.0
Histological (Median, Range)	0.5, 0-4.0	0.0, 0.0-2.0	0.0, 0.0-2.0
# Localization of disease (%)
L1	37.2	0	0
L2	23.3	0	0
L3	39.5	0	0
Perianal	34.9	0	0
# Complications (%)
B1	51.2	0	0
B2	7	0	0
B3	44.2	0	0
Surgical	48.8	22.2	10.3
Treatment (%)
Glucocorticoids	65.1	64	0
ASA	81.4	68	6.9
Immunomodulators	65.1	50	0
Azathioprine	18.6	12	0
6-MP	44.2	20	0
Methotrexate	7	4	0
Cyclosporine	2.3	0	0
Biologicals	39	29.2	0
Infliximab	9.3	0	0
Natur	2.3	0	0
Remicade	14	20	0
Centocor	4.7	0	0
Humira	9.3	8	0
Antimicrobials	86	56	33.3
Metronidazole	39.5	12	3.4
Rifaximin	39.5	36	24.1
Ciprofloxacin	20.9	20	0
Levofloxacin	9.3	0	0
Amoxicillin clavulanate	4.7	0	0
Trimethoprim sulpha	2.3	0	0
Ceftriaxome	2.3	0	0
Tetracycline	2.3	0	0
Vancomycin	2.3	0	0
Probiotics (non-E. coli)	16.3	8	3.4
Genotype (%)
NOD2 polymorphism
Number	37	21	27
Absent	61.5	66.7	55.6
Present	38.5	33.3	44.4
ATG16L1
Number	34	21	27
Wild Type (AA)	20.6	23.8	14.8
Heterozygous (AG)	50	47.6	59.3
Homozygous (GG)	29.4	28.6	25.9
# Montreal Classification, * P < 0.05

## Sheet: Table S2
Table S2 Effect of ATG16L and NOD2 genotype on need for surgery
	ATG16LT300A				NOD2: R702W, G908R, 1007FS
Surgery	AA	AG	GG		0	1
Yes	2	12	4		11	8
No	5	5	6		11	7
Total	7	17	10		22	15

## Sheet: Table S3
Supplemental Table S3. Prevalence of AIEC pathotype, phylogroup and virulence genes in E. coli from ileal mucosa of CD, UC and NI (%)
		Disease				Pathotype#			Phylogroup
		CD (n=36)	UC (n=13)	NI (n=14)		Non-AIEC (n=29)	AIEC (n=29)		A (n=15)	B1 (n=18)	B2 (n=17)	D (n=11)
Pathotype	Non-AIEC	44	46	57		100	0		80	33	53	18
	AIEC	53	31	43		0	100		20	67	35	73
	ND	3	23	0		NA	NA		0	0	12	9
FUNCTION	GENES
Adhesins	lpfA141	17	15	21		14	24		0	50	12	0
	lpfA154	47	23	43		24	66**		20	94	0	55
	lpfA	47	31	50		28	69**		20	94	12	55
	afaBC	0	0	7		0	3		0	0	0	9
	sfaDE	3	8	7		7	3		0	0	18	0
	papC	22	23	24		21	21		20	0	41	27
	focG	3	0	7		3	3		0	0	12	0
Toxins	sta	0	0	0		0	0		0	0	0	0
	stb	0	0	0		0	0		0	0	0	0
	stx1	0	0	0		0	0		0	0	0	0
	stx2	0	0	0		0	0		0	0	0	0
	cnf1	6	8	0		10	0		0	6	12	0
	cnf2	0	0	0		0	0		0	0	0	0
Iron acquisition	chuA	39	77*	36		41	48		0	0	100	100
	fyuA	50	62	43		55	45		53	6	94	64
Secretion systems (II, IV, VI)	gsp	83	69	79		79	90		67	94	82	91
	traC	43	23	50		45	41		33	39	29	64
	hcp	44	31	50		45	41		73	67	0	36
Various functions	pduC	36	15	29		17	48*		0	50	18	55
	kpsMII	31	54	21		31	34		20	0	71	45
	iss	14	0	7		7	10		7	17	6	9
	malX	31	69*	21		31	38		20	0	88	45
	eae	6	0	0		7	0		0	0	6	9
	ibeA	6	8	7		7	7		0	0	12	18
	ratA	28	38	14		28	31		13	0	71	27
	pmt1	3	8	7		3	3		0	6	12	0
	colV	36	69*	21		34	38		13	11	88	55
	fear	62	25	69		65	52		93	100	0	20
	hcaR	79	50	77		69	79		100	100	0	100
Prevalence is shown as the % of strains that are PCR positive for each gene. # Gentamicin resistant and cytotoxic strains were excluded. Statistical differences in disease and pathotype categories were determined by Fisher's Exact test. *P < 0.05. ND: not determined, NA: not applicable. The analysis incorporates 11 E. coli strains from ileal mucosa we have described previously (9).

## Sheet: Table S4
Table S4 Characteristics of ileal mucosal E.coli and reference AIEC
Strain ID	Disease	Phylogroup	AIEC
467-1	CD	A	ND
524-6	CD	A	0
541-15	CD	A	1
584-1	CD	A	0
T75	CD	A	0
41CB-2	CD	A	0
545-4	CD	A	1
24LW-1	CD	A	1
603-1	CD	A	0
09JW-2	CD	B1	0
32SY-1	CD	B1	0
355-5	CD	B1	1
524-2	CD	B1	1
541-1	CD	B1	1
552-2	CD	B1	1
73EL-1	CD	B1	1
15MH-1	CD	B1	1
14GK-1	CD	B1	0
18GB-1	CD	B1	0
38AW-1	CD	B1	1
41CB-1	CD	B1	1
538-6	CD	B1	1
08MY-1	CD	B2	0
19MD-1	CD	B2	1
39ES-1	CD	B2	0
546-1	CD	B2	0
568-3	CD	B2	1
27JW-1	CD	B2	ND
532-9	CD	B2	0
355-1	CD	D	0
09JW-1	CD	D	1
538-10	CD	D	1
568-2	CD	NT	0
576-1	CD	D	1
576-10	CD	D	1
578-1	CD	D	1
40EM-1	UC	A	0
13DK-9	UC	B1	0
48JD-1	UC	B2	1
58PP-1	UC	B2	1
589-1	UC	B2	1
71AM-1	UC	B2	0
20AR-1	UC	B2	0
70NM-1	UC	B2	ND
602-1	UC	B2	0
600-1	UC	B2	ND
13DK-1	UC	D	1
47PM-1	UC	D	ND
60CM-1	UC	D	0
17LG-1	NI	A	0
37RT-1	NI	A	0
55AS-1	NI	A	0
52CS-1	NI	A	0
54AR-1	NI	A	0
34TJ-1	NI	B1	0
35MN-1	NI	B1	1
601-1	NI	B1	1
43FK-1	NI	B1	1
37RT-2	NI	B2	0
42ET-1	NI	B2	1
50PB-1	NI	B2	0
35MN-4	NI	D	1
470-1	NI	D	1
LF82	CD, ileum	B2	1
CUMT8	mouse, ileum	B1	1
NC101	mouse, feces	B2	1
2A	CD, feces	B2	1

## Sheet: Table S5
Table S5 IBD phenotype vs. bacterial species and mucosal metabolites (Kruskall-Wallis)
Type	Genus	.y.	n	statistic	df	p	method	p adjusted	Metadata
Taxa	Barnesiella	Abundance	74	20.6344	2	3.31e-05	Kruskal-Wallis	0.0072158	Disease
Taxa	Alistipes	Abundance	74	16.7242	2	0.000234	Kruskal-Wallis	0.025506	Disease
Taxa	Lachnospiraceae_NK4A136_group	Abundance	74	13.7699	2	0.00102	Kruskal-Wallis	0.06649	Disease
Taxa	Ruminococcus_1	Abundance	74	13.4159	2	0.00122	Kruskal-Wallis	0.06649	Disease
Taxa	Odoribacter	Abundance	74	11.4923	2	0.0032	Kruskal-Wallis	0.125713	Disease
Taxa	Coprobacter	Abundance	74	11.3317	2	0.00346	Kruskal-Wallis	0.125713	Disease
Taxa	Christensenellaceae_R-7_group	Abundance	74	10.8442	2	0.00442	Kruskal-Wallis	0.137651	Disease
Taxa	Ruminiclostridium_6	Abundance	74	10.0832	2	0.00646	Kruskal-Wallis	0.157202	Disease
Taxa	Lachnospiraceae_ND3007_group	Abundance	74	10.0751	2	0.00649	Kruskal-Wallis	0.157202	Disease
Taxa	Tyzzerella	Abundance	74	9.56832	2	0.00836	Kruskal-Wallis	0.182248	Disease
Taxa	Atopobium	Abundance	67	9.30556	1	0.00228	Kruskal-Wallis	0.162862	AIEC
Taxa	Mycobacterium	Abundance	67	9.30556	1	0.00228	Kruskal-Wallis	0.162862	AIEC
Taxa	Terrisporobacter	Abundance	67	9.30556	1	0.00228	Kruskal-Wallis	0.162862	AIEC
Taxa	Escherichia/Shigella	Abundance	67	8.79088	1	0.00303	Kruskal-Wallis	0.162862	AIEC
Taxa	Enterococcus	Abundance	59	14.9573	1	0.00011	Kruskal-Wallis	0.02266	Enterococcus
Taxa	Blautia	Abundance	59	11.9794	1	0.000538	Kruskal-Wallis	0.0408395	Enterococcus
Taxa	Parabacteroides	Abundance	59	11.3602	1	0.00075	Kruskal-Wallis	0.0408395	Enterococcus
Taxa	Faecalibacterium	Abundance	59	11.2582	1	0.000793	Kruskal-Wallis	0.0408395	Enterococcus
Taxa	Lachnospiraceae_NK4A136_group	Abundance	59	9.95528	1	0.0016	Kruskal-Wallis	0.06592	Enterococcus
Taxa	Morganella	Abundance	59	9.10694	1	0.00255	Kruskal-Wallis	0.08755	Enterococcus
Taxa	Roseburia	Abundance	59	8.47322	1	0.0036	Kruskal-Wallis	0.105943	Enterococcus
Taxa	Bacteroides	Abundance	59	7.67347	1	0.0056	Kruskal-Wallis	0.1442	Enterococcus
Taxa	Subdoligranulum	Abundance	59	6.90174	1	0.00861	Kruskal-Wallis	0.15047	Enterococcus
Taxa	Ralstonia	Abundance	59	6.77709	1	0.00923	Kruskal-Wallis	0.15047	Enterococcus
Taxa	Alistipes	Abundance	59	6.58925	1	0.0103	Kruskal-Wallis	0.15047	Enterococcus
Taxa	Barnesiella	Abundance	59	6.58925	1	0.0103	Kruskal-Wallis	0.15047	Enterococcus
Taxa	Tyzzerella_4	Abundance	59	6.52952	1	0.0106	Kruskal-Wallis	0.15047	Enterococcus
Taxa	Anaerostipes	Abundance	59	6.21889	1	0.0126	Kruskal-Wallis	0.15047	Enterococcus
Taxa	Fusicatenibacter	Abundance	59	6.04584	1	0.0139	Kruskal-Wallis	0.15047	Enterococcus
Taxa	Lachnospira	Abundance	59	6.00451	1	0.0143	Kruskal-Wallis	0.15047	Enterococcus
Taxa	Oscillibacter	Abundance	59	6.00451	1	0.0143	Kruskal-Wallis	0.15047	Enterococcus
Taxa	Raoultella	Abundance	59	5.96782	1	0.0146	Kruskal-Wallis	0.15047	Enterococcus
Taxa	Terrisporobacter	Abundance	59	5.96782	1	0.0146	Kruskal-Wallis	0.15047	Enterococcus
Taxa	Citrobacter	Abundance	59	5.74322	1	0.0166	Kruskal-Wallis	0.15047	Enterococcus
Taxa	Erysipelotrichaceae_UCG-003	Abundance	59	5.72345	1	0.0167	Kruskal-Wallis	0.15047	Enterococcus
Taxa	Escherichia/Shigella	Abundance	59	5.72984	1	0.0167	Kruskal-Wallis	0.15047	Enterococcus
Taxa	Phascolarctobacterium	Abundance	59	5.71609	1	0.0168	Kruskal-Wallis	0.15047	Enterococcus
Taxa	Arcobacter	Abundance	59	5.55158	1	0.0185	Kruskal-Wallis	0.158792	Enterococcus
Taxa	Lachnoclostridium	Abundance	59	5.0325	1	0.0249	Kruskal-Wallis	0.189662	Enterococcus
Taxa	Odoribacter	Abundance	59	5.02821	1	0.0249	Kruskal-Wallis	0.189662	Enterococcus
Taxa	Klebsiella	Abundance	59	5.00469	1	0.0253	Kruskal-Wallis	0.189662	Enterococcus
Taxa	Ruminococcaceae_UCG-005	Abundance	59	4.96304	1	0.0259	Kruskal-Wallis	0.189662	Enterococcus
Taxa	Lactobacillus	Abundance	59	4.91129	1	0.0267	Kruskal-Wallis	0.189662	Enterococcus
Taxa	Roseburia	Abundance	74	13.9074	1	0.000192	Kruskal-Wallis	0.041856	Antibiotic
Metabolite	Creatine	value	70	4.85251	1	0.0276	Kruskal-Wallis	0.5676	AIEC
Metabolite	PC2	value	70	4.23401	1	0.0396	Kruskal-Wallis	0.5676	AIEC
Metabolite	PC3	value	70	4.23401	1	0.0396	Kruskal-Wallis	0.5676	AIEC
Metabolite	Uracil	value	64	201.5	1	0.00872	WilcoxonSignedRank	0.37496	Klebsiella
Metabolite	Phe	value	67	234.5	1	0.0197	WilcoxonSignedRank	0.42355	Klebsiella
Metabolite	Acetate	value	67	247.5	1	0.0327	WilcoxonSignedRank	0.4687	Klebsiella
Metabolite	Thr	value	75	317	1	0.000823	WilcoxonSignedRank	0.03526	Ileitis
Metabolite	Succinate	value	77	368	1	0.00326	WilcoxonSignedRank	0.03526	Ileitis
Metabolite	Adenine	value	77	371	1	0.00363	WilcoxonSignedRank	0.03526	Ileitis
Metabolite	Gln	value	77	374.5	1	0.0041	WilcoxonSignedRank	0.03526	Ileitis
Metabolite	Lactate	value	77	374.5	1	0.0041	WilcoxonSignedRank	0.03526	Ileitis
Metabolite	Asp	value	77	414	1	0.0148	WilcoxonSignedRank	0.0970571	Ileitis
Metabolite	Lys	value	77	416	1	0.0158	WilcoxonSignedRank	0.0970571	Ileitis
Metabolite	Met	value	77	437	1	0.029	WilcoxonSignedRank	0.1376	Ileitis
Metabolite	Creatine	value	77	438	1	0.0298	WilcoxonSignedRank	0.1376	Ileitis
Metabolite	Glu	value	77	440.5	1	0.032	WilcoxonSignedRank	0.1376	Ileitis
Metabolite	Arg_and_Lys	value	77	447	1	0.0382	WilcoxonSignedRank	0.149327	Ileitis
Metabolite	Ethanolamine	value	67	716	1	0.00507	WilcoxonSignedRank	0.09116	Nod2
Metabolite	Ala	value	67	707.5	1	0.00794	WilcoxonSignedRank	0.09116	Nod2
Metabolite	Arg_and_Lys	value	67	696	1	0.0123	WilcoxonSignedRank	0.09116	Nod2
Metabolite	Lys	value	67	696	1	0.0123	WilcoxonSignedRank	0.09116	Nod2
Metabolite	Leu	value	67	694.5	1	0.013	WilcoxonSignedRank	0.09116	Nod2
Metabolite	Valine	value	67	691.5	1	0.0146	WilcoxonSignedRank	0.09116	Nod2
Metabolite	Met	value	67	685.5	1	0.0181	WilcoxonSignedRank	0.09116	Nod2
Metabolite	U.7.16	value	67	295	1	0.0186	WilcoxonSignedRank	0.09116	Nod2
Metabolite	Ile	value	67	684	1	0.0191	WilcoxonSignedRank	0.09116	Nod2
Metabolite	Glu	value	67	681	1	0.0212	WilcoxonSignedRank	0.09116	Nod2
Metabolite	Lys	value	65	7.69413	2	0.0213	Kruskal-Wallis	0.68585	ATG16L
Metabolite	Creatine	value	65	6.88971	2	0.0319	Kruskal-Wallis	0.68585	ATG16L
Metabolite	Thr	value	79	14.1287	2	0.000855	Kruskal-Wallis	0.036765	Disease
Metabolite	Gln	value	81	11.3693	2	0.0034	Kruskal-Wallis	0.0731	Disease
Metabolite	Adenine	value	81	8.76601	2	0.0125	Kruskal-Wallis	0.105657	Disease
Metabolite	Met	value	81	8.15565	2	0.0169	Kruskal-Wallis	0.105657	Disease
Metabolite	Lys	value	81	8.1432	2	0.0171	Kruskal-Wallis	0.105657	Disease
Metabolite	Lactate	value	81	8.12626	2	0.0172	Kruskal-Wallis	0.105657	Disease
Metabolite	Arg_and_Lys	value	81	7.6227	2	0.0221	Kruskal-Wallis	0.118788	Disease
Metabolite	Phe	value	81	7.11277	2	0.0285	Kruskal-Wallis	0.136167	Disease
Metabolite	Glu	value	81	6.84294	2	0.0327	Kruskal-Wallis	0.14061	Disease
Metabolite	Ala	value	81	6.52314	2	0.0383	Kruskal-Wallis	0.144408	Disease
Metabolite	Uracil	value	78	6.42439	2	0.0403	Kruskal-Wallis	0.144408	Disease
Metabolite	Glycerol	value	81	6.2548	2	0.0438	Kruskal-Wallis	0.144877	Disease
Metabolite	Glutathione	value	80	5.80779	2	0.0548	Kruskal-Wallis	0.1548	Disease
Metabolite	UFAs	value	80	5.75585	2	0.0563	Kruskal-Wallis	0.1548	Disease
Metabolite	Asp	value	81	5.58979	2	0.0611	Kruskal-Wallis	0.1548	Disease
Metabolite	Lipids	value	81	5.58785	2	0.0612	Kruskal-Wallis	0.1548	Disease
Metabolite	Acetate	value	81	5.38549	2	0.0677	Kruskal-Wallis	0.155479	Disease
Metabolite	Succinate	value	81	5.35736	2	0.0687	Kruskal-Wallis	0.155479	Disease

## Sheet: Table S6
Table S6 IBD phenotype vs. bacterial species and mucosal metabolites (Dunnet's)
Variable	.y.	Group1	Group2	n1	n2	Statistic	p	p.adj	p.adj.signif
Alistipes	Abundance	CD	non-IBD	30	24	3.30729	0.000942032	0.00188406	**
Alistipes	Abundance	CD	UC	30	20	-0.78668	0.431469	0.431469	ns
Alistipes	Abundance	non-IBD	UC	24	20	-3.74163	0.000182833	0.0005485	***
Barnesiella	Abundance	CD	non-IBD	30	24	4.2519	2.11962e-05	6.35888e-05	****
Barnesiella	Abundance	CD	UC	30	20	0.34316	0.731478	0.731478	ns
Barnesiella	Abundance	non-IBD	UC	24	20	-3.5188	0.000433504	0.000867008	***
Christensenellaceae_R-7_group	Abundance	CD	non-IBD	30	24	2.76407	0.00570849	0.011417	*
Christensenellaceae_R-7_group	Abundance	CD	UC	30	20	-0.457662	0.647195	0.647195	ns
Christensenellaceae_R-7_group	Abundance	non-IBD	UC	24	20	-2.93656	0.00331873	0.00995619	**
Coprobacter	Abundance	CD	non-IBD	30	24	2.92883	0.00340239	0.0102072	*
Coprobacter	Abundance	CD	UC	30	20	-0.269801	0.787313	0.787313	ns
Coprobacter	Abundance	non-IBD	UC	24	20	-2.90647	0.00365528	0.0102072	*
Lachnospiraceae_ND3007_group	Abundance	CD	non-IBD	30	24	2.63989	0.00829335	0.0165867	*
Lachnospiraceae_ND3007_group	Abundance	CD	UC	30	20	-0.485014	0.627667	0.627667	ns
Lachnospiraceae_ND3007_group	Abundance	non-IBD	UC	24	20	-2.85031	0.00436766	0.013103	*
Lachnospiraceae_NK4A136_group	Abundance	CD	non-IBD	30	24	2.65235	0.00799325	0.0159865	*
Lachnospiraceae_NK4A136_group	Abundance	CD	UC	30	20	-1.23488	0.216876	0.216876	ns
Lachnospiraceae_NK4A136_group	Abundance	non-IBD	UC	24	20	-3.57655	0.000348152	0.00104446	**
Odoribacter	Abundance	CD	non-IBD	30	24	2.24493	0.0247725	0.049545	*
Odoribacter	Abundance	CD	UC	30	20	-1.35682	0.17484	0.17484	ns
Odoribacter	Abundance	non-IBD	UC	24	20	-3.32429	0.000886436	0.00265931	**
Ruminiclostridium_6	Abundance	CD	non-IBD	30	24	2.93084	0.00338044	0.0101413	*
Ruminiclostridium_6	Abundance	CD	UC	30	20	0.127673	0.898408	0.898408	ns
Ruminiclostridium_6	Abundance	non-IBD	UC	24	20	-2.52932	0.0114285	0.0228571	*
Ruminococcus_1	Abundance	CD	non-IBD	30	24	3.22127	0.00127625	0.00382876	**
Ruminococcus_1	Abundance	CD	UC	30	20	-0.22262	0.823832	0.823832	ns
Ruminococcus_1	Abundance	non-IBD	UC	24	20	-3.12601	0.00177198	0.00382876	**
Tyzzerella	Abundance	CD	non-IBD	30	24	2.77018	0.00560257	0.0168077	*
Tyzzerella	Abundance	CD	UC	30	20	-0.0800489	0.936198	0.936198	ns
Tyzzerella	Abundance	non-IBD	UC	24	20	-2.58204	0.00982171	0.0196434	*
B_hydroxybutyrate	value	CD	nonIBD	34	24	-2.06464	0.0389571	0.0779143	ns
B_hydroxybutyrate	value	CD	UC	34	23	-2.76534	0.00568631	0.0170589	*
B_hydroxybutyrate	value	nonIBD	UC	24	23	-0.672207	0.501452	0.501452	ns
Ala	value	CD	nonIBD	34	24	-1.64525	0.099919	0.199838	ns
Ala	value	CD	UC	34	23	-2.45528	0.0140775	0.0422324	*
Ala	value	nonIBD	UC	24	23	-0.768512	0.442183	0.442183	ns
Arg_and_Lys	value	CD	nonIBD	34	24	-2.41352	0.0157992	0.0473975	*
Arg_and_Lys	value	CD	UC	34	23	-2.20992	0.0271108	0.0542216	ns
Arg_and_Lys	value	nonIBD	UC	24	23	0.160457	0.872521	0.872521	ns
Met	value	CD	nonIBD	34	24	-2.7858	0.00533952	0.0160186	*
Met	value	CD	UC	34	23	-1.71192	0.0869122	0.173824	ns
Met	value	nonIBD	UC	24	23	0.961373	0.336365	0.336365	ns
Glu	value	CD	nonIBD	34	24	-2.4319	0.0150199	0.0450596	*
Glu	value	CD	UC	34	23	-1.87333	0.0610222	0.122044	ns
Glu	value	nonIBD	UC	24	23	0.488669	0.625076	0.625076	ns
Gln	value	CD	nonIBD	34	24	-3.31276	0.000923809	0.00277143	**
Gln	value	CD	UC	34	23	-1.92724	0.0539499	0.1079	ns
Gln	value	nonIBD	UC	24	23	1.24361	0.213643	0.213643	ns
Lys	value	CD	nonIBD	34	24	-2.46043	0.013877	0.0416311	*
Lys	value	CD	UC	34	23	-2.3247	0.0200882	0.0416311	*
Lys	value	nonIBD	UC	24	23	0.0971192	0.922632	0.922632	ns
Glycerol	value	CD	nonIBD	34	24	0.258105	0.796326	0.796326	ns
Glycerol	value	CD	UC	34	23	2.37592	0.0175054	0.0525161	ns
Glycerol	value	nonIBD	UC	24	23	1.96247	0.0497075	0.099415	ns
Lactate	value	CD	nonIBD	34	24	-1.59585	0.110523	0.221046	ns
Lactate	value	CD	UC	34	23	-2.808	0.00498507	0.0149552	*
Lactate	value	nonIBD	UC	24	23	-1.13999	0.254289	0.254289	ns
Thr	value	CD	nonIBD	34	23	-3.57733	0.000347128	0.00104138	**
Thr	value	CD	UC	34	22	-2.4828	0.0130355	0.0260709	*
Thr	value	nonIBD	UC	23	22	0.960631	0.336738	0.336738	ns
Phe	value	CD	nonIBD	34	24	-2.08298	0.0372527	0.0745054	ns
Phe	value	CD	UC	34	23	-2.37127	0.0177269	0.0531807	ns
Phe	value	nonIBD	UC	24	23	-0.290838	0.771175	0.771175	ns
Uracil	value	CD	nonIBD	32	24	-1.92966	0.0536492	0.107298	ns
Uracil	value	CD	UC	32	22	-2.29938	0.0214832	0.0644497	ns
Uracil	value	nonIBD	UC	24	22	-0.392191	0.694917	0.694917	ns
Adenine	value	CD	nonIBD	34	24	-2.41891	0.015567	0.0326263	*
Adenine	value	CD	UC	34	23	-2.54668	0.0108754	0.0326263	*
Adenine	value	nonIBD	UC	24	23	-0.146201	0.883763	0.883763	ns

## Sheet: Table S7
Table S7 Effect size: mucosal microbiome and metabolome
Category	Variable	.y.	n	Effect size	Method	Magnitude	Pheno	p. adjusted
Taxa	Alistipes	Abundance	54	-0.161707	eta2[H]	large	CD:nonIBD	0.025506
Taxa	Barnesiella	Abundance	54	-0.306789	eta2[H]	large	CD:nonIBD	0.0072158
Taxa	Christensenellaceae_R-7_group	Abundance	54	0.0993986	eta2[H]	moderate	CD:nonIBD	0.137651
Taxa	Coprobacter	Abundance	54	-0.110517	eta2[H]	moderate	CD:nonIBD	0.125713
Taxa	Lachnospiraceae_ND3007_group	Abundance	54	-0.100067	eta2[H]	moderate	CD:nonIBD	0.157202
Taxa	Lachnospiraceae_NK4A136_group	Abundance	54	-0.109898	eta2[H]	moderate	CD:nonIBD	0.06649
Taxa	Odoribacter	Abundance	54	-0.0591934	eta2[H]	small	CD:nonIBD	0.125713
Taxa	Ruminiclostridium_6	Abundance	54	-0.117026	eta2[H]	moderate	CD:nonIBD	0.157202
Taxa	Ruminococcus_1	Abundance	54	-0.141874	eta2[H]	large	CD:nonIBD	0.06649
Taxa	Tyzzerella	Abundance	54	-0.125725	eta2[H]	moderate	CD:nonIBD	0.182248
Taxa	Lachnospiraceae_NK4A136_group	Abundance	50	0.0204375	eta2[H]	small	CD:UC	0.06649
Taxa	Odoribacter	Abundance	50	0.0344407	eta2[H]	small	CD:UC	0.125713
Taxa	Alistipes	Abundance	44	-0.296108	eta2[H]	large	UC:nonIBD	0.025506
Taxa	Barnesiella	Abundance	44	-0.213413	eta2[H]	large	UC:nonIBD	0.0072158
Taxa	Christensenellaceae_R-7_group	Abundance	44	-0.145362	eta2[H]	large	UC:nonIBD	0.137651
Taxa	Coprobacter	Abundance	44	-0.13927	eta2[H]	moderate	UC:nonIBD	0.125713
Taxa	Lachnospiraceae_ND3007_group	Abundance	44	-0.137269	eta2[H]	moderate	UC:nonIBD	0.157202
Taxa	Lachnospiraceae_NK4A136_group	Abundance	44	-0.259862	eta2[H]	large	UC:nonIBD	0.06649
Taxa	Odoribacter	Abundance	44	-0.225595	eta2[H]	large	UC:nonIBD	0.125713
Taxa	Ruminiclostridium_6	Abundance	44	-0.0867703	eta2[H]	moderate	UC:nonIBD	0.157202
Taxa	Ruminococcus_1	Abundance	44	-0.15737	eta2[H]	large	UC:nonIBD	0.06649
Taxa	Tyzzerella	Abundance	44	-0.109628	eta2[H]	moderate	UC:nonIBD	0.182248
Taxa	Atopobium	Abundance	67	0.127778	eta2[H]	moderate	AIEC	0.162862
Taxa	Escherichia/Shigella	Abundance	67	0.11986	eta2[H]	moderate	AIEC	0.162862
Taxa	Mycobacterium	Abundance	67	0.127778	eta2[H]	moderate	AIEC	0.162862
Taxa	Terrisporobacter	Abundance	67	0.127778	eta2[H]	moderate	AIEC	0.162862
Taxa	Alistipes	Abundance	59	-0.0980569	eta2[H]	moderate	Enterococcus	0.15047
Taxa	Anaerostipes	Abundance	59	-0.0915595	eta2[H]	moderate	Enterococcus	0.15047
Taxa	Arcobacter	Abundance	59	0.0798522	eta2[H]	moderate	Enterococcus	0.158792
Taxa	Bacteroides	Abundance	59	-0.117078	eta2[H]	moderate	Enterococcus	0.1442
Taxa	Barnesiella	Abundance	59	-0.0980569	eta2[H]	moderate	Enterococcus	0.15047
Taxa	Blautia	Abundance	59	-0.19262	eta2[H]	large	Enterococcus	0.0408395
Taxa	Citrobacter	Abundance	59	0.0832143	eta2[H]	moderate	Enterococcus	0.15047
Taxa	Enterococcus	Abundance	59	0.244865	eta2[H]	large	Enterococcus	0.02266
Taxa	Erysipelotrichaceae_UCG-003	Abundance	59	-0.0828675	eta2[H]	moderate	Enterococcus	0.15047
Taxa	Escherichia/Shigella	Abundance	59	0.0829797	eta2[H]	moderate	Enterococcus	0.15047
Taxa	Faecalibacterium	Abundance	59	-0.179968	eta2[H]	large	Enterococcus	0.0408395
Taxa	Fusicatenibacter	Abundance	59	-0.0885234	eta2[H]	moderate	Enterococcus	0.15047
Taxa	Klebsiella	Abundance	59	0.0702577	eta2[H]	moderate	Enterococcus	0.189662
Taxa	Lachnoclostridium	Abundance	59	-0.0707457	eta2[H]	moderate	Enterococcus	0.189662
Taxa	Lachnospira	Abundance	59	-0.0877985	eta2[H]	moderate	Enterococcus	0.15047
Taxa	Lachnospiraceae_NK4A136_group	Abundance	59	-0.15711	eta2[H]	large	Enterococcus	0.06592
Taxa	Lactobacillus	Abundance	59	0.0686192	eta2[H]	moderate	Enterococcus	0.189662
Taxa	Morganella	Abundance	59	0.142227	eta2[H]	large	Enterococcus	0.08755
Taxa	Odoribacter	Abundance	59	-0.0706703	eta2[H]	moderate	Enterococcus	0.189662
Taxa	Oscillibacter	Abundance	59	-0.0877985	eta2[H]	moderate	Enterococcus	0.15047
Taxa	Parabacteroides	Abundance	59	-0.181758	eta2[H]	large	Enterococcus	0.0408395
Taxa	Phascolarctobacterium	Abundance	59	-0.0827385	eta2[H]	moderate	Enterococcus	0.15047
Taxa	Ralstonia	Abundance	59	0.101353	eta2[H]	moderate	Enterococcus	0.15047
Taxa	Raoultella	Abundance	59	0.0871547	eta2[H]	moderate	Enterococcus	0.15047
Taxa	Roseburia	Abundance	59	-0.131109	eta2[H]	moderate	Enterococcus	0.105943
Taxa	Ruminococcaceae_UCG-005	Abundance	59	-0.0695271	eta2[H]	moderate	Enterococcus	0.189662
Taxa	Subdoligranulum	Abundance	59	-0.103539	eta2[H]	moderate	Enterococcus	0.15047
Taxa	Terrisporobacter	Abundance	59	0.0871547	eta2[H]	moderate	Enterococcus	0.15047
Taxa	Tyzzerella_4	Abundance	59	0.0970091	eta2[H]	moderate	Enterococcus	0.15047
Taxa	Veillonella	Abundance	59	0.0647269	eta2[H]	moderate	Enterococcus	0.20806
Taxa	Roseburia	Abundance	74	-0.179269	eta2[H]	large	Antibiotics	0.041856
Metabolite	B_hydroxybutyrate	value	58	0.0725441	eta2[H]	moderate	CD:nonIBD	0.105657
Metabolite	Alanine	value	58	0.0280074	eta2[H]	small	CD:nonIBD	0.144408
Metabolite	Arg_and_Lys	value	58	0.0750995	eta2[H]	moderate	CD:nonIBD	0.118788
Metabolite	Met	value	58	0.123184	eta2[H]	moderate	CD:nonIBD	0.105657
Metabolite	Glu	value	58	0.0843269	eta2[H]	moderate	CD:nonIBD	0.14061
Metabolite	Gln	value	58	0.16377	eta2[H]	large	CD:nonIBD	0.0731
Metabolite	Lys	value	58	0.0816437	eta2[H]	moderate	CD:nonIBD	0.105657
Metabolite	Thr	value	57	0.203162	eta2[H]	large	CD:nonIBD	0.036765
Metabolite	Phe	value	58	0.051144	eta2[H]	small	CD:nonIBD	0.136167
Metabolite	Uracil	value	56	0.0614434	eta2[H]	moderate	CD:nonIBD	0.144408
Metabolite	Adenine	value	58	0.0757439	eta2[H]	moderate	CD:nonIBD	0.105657
Metabolite	B_hydroxybutyrate	value	57	0.101182	eta2[H]	moderate	CD:UC	0.105657
Metabolite	Ala	value	57	0.0944474	eta2[H]	moderate	CD:UC	0.144408
Metabolite	Arg_and_Lys	value	57	0.0808918	eta2[H]	moderate	CD:UC	0.118788
Metabolite	Met	value	57	0.0328537	eta2[H]	small	CD:UC	0.105657
Metabolite	Glu	value	57	0.0477087	eta2[H]	small	CD:UC	0.14061
Metabolite	Gln	value	57	0.057591	eta2[H]	small	CD:UC	0.0731
Metabolite	Lys	value	57	0.0879402	eta2[H]	moderate	CD:UC	0.105657
Metabolite	Glycerol	value	57	-0.0836628	eta2[H]	moderate	CD:UC	0.144877
Metabolite	Lactate	value	57	0.130024	eta2[H]	moderate	CD:UC	0.105657
Metabolite	Thr	value	56	0.102711	eta2[H]	moderate	CD:UC	0.036765
Metabolite	Phe	value	57	0.0937342	eta2[H]	moderate	CD:UC	0.136167
Metabolite	Uracil	value	54	0.0680322	eta2[H]	moderate	CD:UC	0.144408
Metabolite	Adenine	value	57	0.111204	eta2[H]	moderate	CD:UC	0.105657
Metabolite	Glycerol	value	47	0.0629728	eta2[H]	moderate	UC:nonIBD	0.144877
Metabolite	Creatine	value	81	0.0487659	eta2[H]	small	AIEC	0.5676
Metabolite	PC2	value	81	0.0409368	eta2[H]	small	AIEC	0.5676
Metabolite	PC3	value	81	0.0409368	eta2[H]	small	AIEC	0.5676
Metabolite	Acetate	value	67	0.0553119	eta2[H]	small	Klebsiella	0.4687
Metabolite	Phe	value	67	0.0687959	eta2[H]	moderate	Klebsiella	0.42355
Metabolite	Uracil	value	64	0.0955148	eta2[H]	moderate	Klebsiella	0.37496
Metabolite	Arg_and_Lys	value	77	0.0442802	eta2[H]	small	Ileitis	0.149327
Metabolite	Met	value	77	0.0505323	eta2[H]	small	Ileitis	0.1376
Metabolite	Glu	value	77	0.0483234	eta2[H]	small	Ileitis	0.1376
Metabolite	Gln	value	77	0.0969486	eta2[H]	moderate	Ileitis	0.03526
Metabolite	Succinate	value	77	0.102516	eta2[H]	moderate	Ileitis	0.03526
Metabolite	Asp	value	77	0.0661567	eta2[H]	moderate	Ileitis	0.0970571
Metabolite	Lys	value	77	0.064733	eta2[H]	moderate	Ileitis	0.0970571
Metabolite	Creatine	value	77	0.0498954	eta2[H]	small	Ileitis	0.1376
Metabolite	Lactate	value	77	0.0969602	eta2[H]	moderate	Ileitis	0.03526
Metabolite	Thr	value	75	0.140099	eta2[H]	large	Ileitis	0.03526
Metabolite	Adenine	value	77	0.0999235	eta2[H]	moderate	Ileitis	0.03526
Metabolite	Leu	value	67	-0.0799468	eta2[H]	moderate	NOD2	0.09116
Metabolite	Ile	value	67	-0.0696204	eta2[H]	moderate	NOD2	0.09116
Metabolite	Val	value	67	-0.0769328	eta2[H]	moderate	NOD2	0.09116
Metabolite	Ala	value	67	-0.0935667	eta2[H]	moderate	NOD2	0.09116
Metabolite	Arg_and_Lys	value	67	-0.0814816	eta2[H]	moderate	NOD2	0.09116
Metabolite	Met	value	67	-0.0710608	eta2[H]	moderate	NOD2	0.09116
Metabolite	Glu	value	67	-0.066794	eta2[H]	moderate	NOD2	0.09116
Metabolite	Lys	value	67	-0.0814681	eta2[H]	moderate	NOD2	0.09116
Metabolite	Ethanolamine	value	67	-0.102924	eta2[H]	moderate	NOD2	0.09116
Metabolite	U.7.61	value	64	0.0737477	eta2[H]	moderate	NOD2	0.09116
Metabolite	Lys	value	65	0.0918409	eta2[H]	moderate	ATG16L	0.68585
Metabolite	Creatine	value	65	0.0788663	eta2[H]	moderate	ATG16L	0.68585

## Sheet: Table S8
Table S8 Correlation between mucosal metabolites (Spearman)
Row	Column	Cor	p	p. adjusted
Acetate	Adenine	0.300476	0.00641962	0.0138022
Acetate	Ala	0.686907	1.43974e-12	1.71064e-11
Adenine	Ala	0.286943	0.00939849	0.01951
Acetate	Arg_and_Lys	0.721169	3.13083e-14	5.33422e-13
Adenine	Arg_and_Lys	0.235906	0.0339909	0.0575869
Ala	Arg_and_Lys	0.918901	0	0
Acetate	Ascorbate	0.0432528	0.706912	0.771876
Adenine	Ascorbate	0.653011	9.21445e-11	8.32065e-10
Ala	Ascorbate	0.151773	0.184682	0.252679
Arg_and_Lys	Ascorbate	0.0727457	0.526773	0.611409
Acetate	Asn	0.506754	1.38448e-06	5.67043e-06
Adenine	Asn	0.146864	0.190758	0.258641
Ala	Asn	0.553764	8.2141e-08	4.55051e-07
Arg_and_Lys	Asn	0.571873	2.45265e-08	1.45707e-07
Ascorbate	Asn	0.0713595	0.5347	0.618226
Acetate	Asp	0.195022	0.0810353	0.124025
Adenine	Asp	0.219752	0.0487021	0.0786726
Ala	Asp	0.28702	0.00937847	0.01951
Arg_and_Lys	Asp	0.317368	0.00388994	0.00878155
Ascorbate	Asp	0.169679	0.137501	0.19492
Asn	Asp	0.43348	5.29072e-05	0.000169416
Acetate	Creatine	0.257416	0.0203423	0.0374116
Adenine	Creatine	0.423078	8.31978e-05	0.00026086
Ala	Creatine	0.299796	0.00654661	0.0140418
Arg_and_Lys	Creatine	0.272925	0.0136958	0.0271106
Ascorbate	Creatine	0.510342	1.81313e-06	7.24448e-06
Asn	Creatine	0.382415	0.000426429	0.00117041
Asp	Creatine	0.184335	0.09948	0.14848
Acetate	Ethanolamine	0.297814	0.0069292	0.0147225
Adenine	Ethanolamine	0.125012	0.266143	0.346292
Ala	Ethanolamine	0.425718	7.4271e-05	0.000233682
Arg_and_Lys	Ethanolamine	0.426465	7.1914e-05	0.000227057
Ascorbate	Ethanolamine	0.0462849	0.687395	0.75449
Asn	Ethanolamine	0.650078	5.12874e-11	4.92687e-10
Asp	Ethanolamine	0.24512	0.027415	0.047791
Creatine	Ethanolamine	0.353109	0.0012232	0.00311141
Acetate	Formate	0.120064	0.298295	0.378847
Adenine	Formate	0.456265	3.04057e-05	0.000100573
Ala	Formate	-0.00925494	0.936329	0.944397
Arg_and_Lys	Formate	-0.0436312	0.706338	0.771876
Ascorbate	Formate	0.32073	0.00533527	0.011722
Asn	Formate	0.036312	0.753879	0.805805
Asp	Formate	-0.0256875	0.824503	0.862719
Creatine	Formate	0.118326	0.305396	0.386778
Ethanolamine	Formate	-0.0273354	0.813442	0.857104
Acetate	Gln	0.548785	1.131e-07	6.04315e-07
Adenine	Gln	0.595932	4.3783e-09	2.99516e-08
Ala	Gln	0.668827	8.86025e-12	9.30326e-11
Arg_and_Lys	Gln	0.632999	2.29069e-10	1.88045e-09
Ascorbate	Gln	0.556387	1.22945e-07	6.38044e-07
Asn	Gln	0.384376	0.000395973	0.00109682
Asp	Gln	0.39372	0.000276424	0.000787416
Creatine	Gln	0.516507	7.97551e-07	3.38117e-06
Ethanolamine	Gln	0.201842	0.0707641	0.11033
Formate	Gln	0.264669	0.0200123	0.0368798
Acetate	Glu	0.527688	4.14793e-07	1.8822e-06
Adenine	Glu	0.516622	7.92309e-07	3.38117e-06
Ala	Glu	0.715768	5.92859e-14	9.55985e-13
Arg_and_Lys	Glu	0.676642	4.10383e-12	4.41162e-11
Ascorbate	Glu	0.455643	2.76681e-05	9.27462e-05
Asn	Glu	0.46616	1.15493e-05	4.07384e-05
Asp	Glu	0.374262	0.000577424	0.00155646
Creatine	Glu	0.530407	3.52569e-07	1.64959e-06
Ethanolamine	Glu	0.362776	0.000873482	0.00232272
Formate	Glu	0.162087	0.15902	0.220237
Gln	Glu	0.834218	0	0
Acetate	Glucose	-0.26295	0.0184476	0.0344178
Adenine	Glucose	-0.0637289	0.574382	0.656541
Ala	Glucose	-0.35809	0.00110898	0.00283685
Arg_and_Lys	Glucose	-0.325347	0.00323209	0.00750276
Ascorbate	Glucose	0.0639398	0.580634	0.66204
Asn	Glucose	-0.156671	0.165185	0.227381
Asp	Glucose	0.115354	0.308239	0.389495
Creatine	Glucose	-0.0733714	0.517763	0.604056
Ethanolamine	Glucose	-0.139092	0.218514	0.292756
Formate	Glucose	0.140793	0.225086	0.30067
Gln	Glucose	-0.187157	0.0964401	0.144838
Glu	Glucose	-0.317892	0.00405943	0.0091413
Acetate	Glutathione	0.160154	0.155871	0.216541
Adenine	Glutathione	0.576033	2.26312e-08	1.3624e-07
Ala	Glutathione	0.108205	0.339381	0.421542
Arg_and_Lys	Glutathione	0.0817182	0.471148	0.558329
Ascorbate	Glutathione	0.638651	3.15359e-10	2.56549e-09
Asn	Glutathione	0.136321	0.227918	0.304002
Asp	Glutathione	-0.0112177	0.92133	0.934787
Creatine	Glutathione	0.554104	9.71033e-08	5.28218e-07
Ethanolamine	Glutathione	-0.118423	0.295457	0.376302
Formate	Glutathione	0.36079	0.00136603	0.00342646
Gln	Glutathione	0.4843	5.3211e-06	1.97735e-05
Glu	Glutathione	0.344134	0.00177417	0.00430665
Glucose	Glutathione	-0.0277399	0.808258	0.854633
Acetate	Glycerol	0.0188932	0.867047	0.891761
Adenine	Glycerol	0.0477166	0.672284	0.743961
Ala	Glycerol	0.0222078	0.843994	0.876007
Arg_and_Lys	Glycerol	0.00967804	0.931665	0.942098
Ascorbate	Glycerol	0.046115	0.688483	0.75449
Asn	Glycerol	0.20437	0.0672343	0.105771
Asp	Glycerol	-0.296767	0.00713914	0.0150975
Creatine	Glycerol	0.0709527	0.529059	0.613274
Ethanolamine	Glycerol	0.295077	0.00748981	0.0157653
Formate	Glycerol	0.335051	0.00289592	0.00682771
Gln	Glycerol	0.0452936	0.688043	0.75449
Glu	Glycerol	0.182656	0.102655	0.151963
Glucose	Glycerol	-0.268105	0.0161964	0.0307184
Glutathione	Glycerol	0.0737439	0.515634	0.602351
Acetate	Glycogen	-0.0319361	0.779937	0.828569
Adenine	Glycogen	0.336523	0.0024264	0.00575076
Ala	Glycogen	-0.130314	0.252342	0.332649
Arg_and_Lys	Glycogen	-0.101303	0.374359	0.457437
Ascorbate	Glycogen	0.372927	0.000907381	0.0023958
Asn	Glycogen	-0.169665	0.134955	0.192215
Asp	Glycogen	-0.13187	0.246671	0.326715
Creatine	Glycogen	0.0690793	0.545228	0.627985
Ethanolamine	Glycogen	-0.296953	0.0078714	0.0164916
Formate	Glycogen	0.384786	0.000599038	0.00160992
Gln	Glycogen	0.185829	0.101073	0.150114
Glu	Glycogen	-0.049804	0.662922	0.734501
Glucose	Glycogen	0.480357	8.55708e-06	3.10323e-05
Glutathione	Glycogen	0.449695	3.62141e-05	0.000118914
Glycerol	Glycogen	-0.124183	0.275539	0.356463
Acetate	Ile	0.59127	6.18167e-09	4.07449e-08
Adenine	Ile	-0.0516072	0.647275	0.722484
Ala	Ile	0.793398	0	0
Arg_and_Lys	Ile	0.843265	0	0
Ascorbate	Ile	-0.142949	0.211835	0.284654
Asn	Ile	0.595019	4.68629e-09	3.18175e-08
Asp	Ile	0.251992	0.023242	0.0418079
Creatine	Ile	0.159467	0.155024	0.215695
Ethanolamine	Ile	0.547552	1.22331e-07	6.38044e-07
Formate	Ile	-0.14623	0.204438	0.275946
Gln	Ile	0.392078	0.00029467	0.000836752
Glu	Ile	0.468767	1.01593e-05	3.61176e-05
Glucose	Ile	-0.241633	0.0308254	0.0530197
Glutathione	Ile	-0.201196	0.0735225	0.114073
Glycerol	Ile	0.0455765	0.686196	0.75449
Glycogen	Ile	-0.290348	0.00943941	0.01955
Acetate	Inosine	-0.0255942	0.822837	0.862567
Adenine	Inosine	0.51958	9.26003e-07	3.88921e-06
Ala	Inosine	-0.0693935	0.543397	0.626676
Arg_and_Lys	Inosine	-0.0803484	0.48149	0.569091
Ascorbate	Inosine	0.604188	7.5299e-09	4.85679e-08
Asn	Inosine	0.00332956	0.976767	0.980023
Asp	Inosine	-0.0947741	0.406078	0.487617
Creatine	Inosine	0.343277	0.00195377	0.00471726
Ethanolamine	Inosine	-0.169305	0.135798	0.192808
Formate	Inosine	0.538741	4.31873e-07	1.9306e-06
Gln	Inosine	0.248532	0.0272049	0.0475164
Glu	Inosine	0.0729056	0.523135	0.608751
Glucose	Inosine	0.317731	0.00458725	0.0101776
Glutathione	Inosine	0.7017	8.29337e-13	1.04013e-11
Glycerol	Inosine	0.0402607	0.724625	0.784576
Glycogen	Inosine	0.711614	2.82441e-13	4.04832e-12
Ile	Inosine	-0.26964	0.0162564	0.0307184
Acetate	Inosine.1	0.035561	0.752629	0.805805
Adenine	Inosine.1	0.59155	6.0561e-09	4.02107e-08
Ala	Inosine.1	0.0416594	0.711929	0.776415
Arg_and_Lys	Inosine.1	-0.0326134	0.772554	0.821692
Ascorbate	Inosine.1	0.723266	7.50511e-14	1.18897e-12
Asn	Inosine.1	0.0186285	0.868893	0.892617
Asp	Inosine.1	0.0193953	0.863547	0.891761
Creatine	Inosine.1	0.487028	4.015e-06	1.52976e-05
Ethanolamine	Inosine.1	-0.239131	0.0315528	0.0541677
Formate	Inosine.1	0.410813	0.000206308	0.000597103
Gln	Inosine.1	0.414456	0.000119751	0.000362869
Glu	Inosine.1	0.281529	0.0108933	0.0220552
Glucose	Inosine.1	0.139574	0.216908	0.291038
Glutathione	Inosine.1	0.815805	0	0
Glycerol	Inosine.1	-0.025814	0.819061	0.861015
Glycogen	Inosine.1	0.537487	3.26429e-07	1.54327e-06
Ile	Inosine.1	-0.29832	0.00682969	0.0145453
Inosine	Inosine.1	0.872842	0	0
Acetate	Inosine.2	0.0713479	0.526761	0.611409
Adenine	Inosine.2	0.716517	5.41789e-14	9.05991e-13
Ala	Inosine.2	0.0400727	0.722446	0.783156
Arg_and_Lys	Inosine.2	-0.0344598	0.760055	0.811265
Ascorbate	Inosine.2	0.73421	2.04281e-14	3.54742e-13
Asn	Inosine.2	-0.000943002	0.993334	0.993334
Asp	Inosine.2	0.0176731	0.875562	0.897426
Creatine	Inosine.2	0.491562	3.16185e-06	1.21496e-05
Ethanolamine	Inosine.2	-0.242705	0.0290246	0.0504394
Formate	Inosine.2	0.486483	7.26202e-06	2.6442e-05
Gln	Inosine.2	0.46762	1.07504e-05	3.8069e-05
Glu	Inosine.2	0.321029	0.00347659	0.00798819
Glucose	Inosine.2	0.0547429	0.629599	0.704496
Glutathione	Inosine.2	0.82701	0	0
Glycerol	Inosine.2	-0.00174465	0.987667	0.988762
Glycogen	Inosine.2	0.544115	2.18504e-07	1.08411e-06
Ile	Inosine.2	-0.315557	0.00411017	0.00923254
Inosine	Inosine.2	0.802735	0	0
Inosine.1	Inosine.2	0.9161	0	0
Acetate	Inositol	0.259729	0.019203	0.0356064
Adenine	Inositol	0.63373	2.15262e-10	1.79983e-09
Ala	Inositol	0.282	0.0107554	0.0219235
Arg_and_Lys	Inositol	0.168407	0.132875	0.189552
Ascorbate	Inositol	0.706994	4.69402e-13	6.52108e-12
Asn	Inositol	0.130171	0.246755	0.326715
Asp	Inositol	0.146944	0.190513	0.258641
Creatine	Inositol	0.637618	1.54232e-10	1.32639e-09
Ethanolamine	Inositol	0.101089	0.369207	0.452366
Formate	Inositol	0.189335	0.0991093	0.148172
Gln	Inositol	0.609966	1.49844e-09	1.08247e-08
Glu	Inositol	0.528771	3.88854e-07	1.78241e-06
Glucose	Inositol	-0.100656	0.374332	0.457437
Glutathione	Inositol	0.615695	1.21629e-09	9.07693e-09
Glycerol	Inositol	-0.127707	0.255892	0.334884
Glycogen	Inositol	0.253163	0.0243788	0.0436787
Ile	Inositol	-0.0236184	0.834221	0.867859
Inosine	Inositol	0.476364	9.09607e-06	3.25942e-05
Inosine.1	Inositol	0.633328	2.2275e-10	1.84535e-09
Inosine.2	Inositol	0.671931	6.54476e-12	6.95285e-11
Acetate	Lactate	0.358118	0.0010287	0.002677
Adenine	Lactate	0.657272	2.65317e-11	2.57614e-10
Ala	Lactate	0.492761	2.96659e-06	1.14971e-05
Arg_and_Lys	Lactate	0.411304	0.000136472	0.000408061
Ascorbate	Lactate	0.556465	1.22343e-07	6.38044e-07
Asn	Lactate	0.23758	0.0327064	0.0558297
Asp	Lactate	0.238328	0.0321461	0.0549772
Creatine	Lactate	0.66006	2.04532e-11	2.02959e-10
Ethanolamine	Lactate	0.220668	0.0477467	0.0774063
Formate	Lactate	0.0345687	0.765347	0.815949
Gln	Lactate	0.642015	1.05173e-10	9.40311e-10
Glu	Lactate	0.59916	3.43716e-09	2.42481e-08
Glucose	Lactate	-0.243953	0.0292054	0.0505981
Glutathione	Lactate	0.519386	7.95231e-07	3.38117e-06
Glycerol	Lactate	-0.193737	0.0830975	0.126752
Glycogen	Lactate	0.0988204	0.386239	0.468782
Ile	Lactate	0.220898	0.0475084	0.0774063
Inosine	Lactate	0.274915	0.0142068	0.0276481
Inosine.1	Lactate	0.458868	1.64421e-05	5.62396e-05
Inosine.2	Lactate	0.53015	3.58054e-07	1.66661e-06
Inositol	Lactate	0.768576	0	0
Acetate	Leu	0.639817	1.27451e-10	1.11737e-09
Adenine	Leu	0.0553172	0.623786	0.698857
Ala	Leu	0.871286	0	0
Arg_and_Lys	Leu	0.919277	0	0
Ascorbate	Leu	-0.0767825	0.504029	0.591089
Asn	Leu	0.554303	7.93168e-08	4.42134e-07
Asp	Leu	0.254777	0.0217118	0.039418
Creatine	Leu	0.201771	0.0708654	0.11033
Ethanolamine	Leu	0.508145	1.28111e-06	5.3066e-06
Formate	Leu	-0.123871	0.283125	0.36471
Gln	Leu	0.495091	2.61914e-06	1.03279e-05
Glu	Leu	0.563498	4.3282e-08	2.5379e-07
Glucose	Leu	-0.287354	0.00975259	0.0201524
Glutathione	Leu	-0.099496	0.379892	0.462946
Glycerol	Leu	0.00976805	0.931031	0.942098
Glycogen	Leu	-0.230305	0.0411612	0.0681992
Ile	Leu	0.967861	0	0
Inosine	Leu	-0.223521	0.047685	0.0774063
Inosine.1	Leu	-0.224368	0.0440436	0.0724432
Inosine.2	Leu	-0.220726	0.0476863	0.0774063
Inositol	Leu	0.0676822	0.548265	0.63068
Lactate	Leu	0.318673	0.00373789	0.00852352
Acetate	Lipids	-0.223094	0.0452909	0.0740899
Adenine	Lipids	-0.146045	0.193271	0.261655
Ala	Lipids	-0.191507	0.0867736	0.131692
Arg_and_Lys	Lipids	-0.141504	0.207635	0.279425
Ascorbate	Lipids	-0.217778	0.0554461	0.0881476
Asn	Lipids	-0.311544	0.00463831	0.0102657
Asp	Lipids	0.28005	0.0113362	0.0229006
Creatine	Lipids	-0.301182	0.0062902	0.013654
Ethanolamine	Lipids	-0.27337	0.013537	0.0268658
Formate	Lipids	-0.331513	0.00322745	0.00750276
Gln	Lipids	-0.236559	0.0334852	0.0568367
Glu	Lipids	-0.33441	0.00227874	0.00544365
Glucose	Lipids	0.34612	0.00166157	0.00405512
Glutathione	Lipids	-0.228553	0.0414363	0.0685292
Glycerol	Lipids	-0.753937	4.44089e-16	9.54792e-15
Glycogen	Lipids	-0.00925131	0.935507	0.944397
Ile	Lipids	-0.109585	0.330118	0.413449
Inosine	Lipids	-0.221334	0.0499617	0.0805632
Inosine.1	Lipids	-0.177519	0.112862	0.164911
Inosine.2	Lipids	-0.178778	0.110291	0.161676
Inositol	Lipids	-0.127343	0.257258	0.336186
Lactate	Lipids	-0.0507987	0.652441	0.725559
Leu	Lipids	-0.096921	0.38937	0.470684
Acetate	Lys	0.684774	1.7959e-12	2.02712e-11
Adenine	Lys	0.395451	0.000258313	0.000738155
Ala	Lys	0.840173	0	0
Arg_and_Lys	Lys	0.902452	0	0
Ascorbate	Lys	0.289669	0.0100999	0.020775
Asn	Lys	0.582894	1.13339e-08	7.2074e-08
Asp	Lys	0.384064	0.000400692	0.0011065
Creatine	Lys	0.479658	5.87746e-06	2.17514e-05
Ethanolamine	Lys	0.446263	2.97161e-05	9.9017e-05
Formate	Lys	-0.037	0.749368	0.804613
Gln	Lys	0.694769	6.2661e-13	8.32101e-12
Glu	Lys	0.726313	1.68754e-14	2.98794e-13
Glucose	Lys	-0.279331	0.0120987	0.0242242
Glutathione	Lys	0.254832	0.0225355	0.0406991
Glycerol	Lys	-0.0494689	0.660974	0.733242
Glycogen	Lys	-0.0413337	0.717591	0.778827
Ile	Lys	0.643523	9.21028e-11	8.32065e-10
Inosine	Lys	0.0414316	0.71695	0.778827
Inosine.1	Lys	0.163091	0.145735	0.204983
Inosine.2	Lys	0.162215	0.147939	0.207644
Inositol	Lys	0.360023	0.000962433	0.00251906
Lactate	Lys	0.562181	4.72565e-08	2.75307e-07
Leu	Lys	0.738881	3.55271e-15	7.12911e-14
Lipids	Lys	-0.124159	0.269446	0.350086
Acetate	Met	0.641602	1.09056e-10	9.65463e-10
Adenine	Met	0.436048	4.7206e-05	0.000153334
Ala	Met	0.819572	0	0
Arg_and_Lys	Met	0.803544	0	0
Ascorbate	Met	0.346534	0.00188357	0.00455996
Asn	Met	0.470631	9.26298e-06	3.30612e-05
Asp	Met	0.380428	0.000459457	0.00125141
Creatine	Met	0.48565	4.3144e-06	1.63693e-05
Ethanolamine	Met	0.342096	0.00177262	0.00430665
Formate	Met	0.0945348	0.413468	0.495175
Gln	Met	0.893118	0	0
Glu	Met	0.903624	0	0
Glucose	Met	-0.278893	0.0122399	0.0244527
Glutathione	Met	0.268478	0.0160429	0.0304985
Glycerol	Met	0.0575515	0.609816	0.684905
Glycogen	Met	0.00902579	0.937076	0.944397
Ile	Met	0.63617	1.7472e-10	1.48841e-09
Inosine	Met	0.0335535	0.769095	0.818977
Inosine.1	Met	0.193073	0.0841781	0.128184
Inosine.2	Met	0.233313	0.0360641	0.0609695
Inositol	Met	0.496714	2.40012e-06	9.50574e-06
Lactate	Met	0.596972	4.05104e-09	2.79244e-08
Leu	Met	0.732532	7.77156e-15	1.46202e-13
Lipids	Met	-0.250675	0.0239971	0.0430802
Lys	Met	0.775943	0	0
Acetate	PC1	0.300817	0.00635679	0.0136997
Adenine	PC1	0.509481	1.18869e-06	4.96938e-06
Ala	PC1	0.443899	3.31202e-05	0.000109152
Arg_and_Lys	PC1	0.358305	0.001022	0.00266724
Ascorbate	PC1	0.51506	1.40108e-06	5.699e-06
Asn	PC1	0.447761	2.77314e-05	9.27462e-05
Asp	PC1	0.318224	0.00378952	0.00861949
Creatine	PC1	0.687296	1.38245e-12	1.66447e-11
Ethanolamine	PC1	0.618256	7.75658e-10	6.03809e-09
Formate	PC1	0.00669138	0.953942	0.958187
Gln	PC1	0.499992	2.00937e-06	7.99324e-06
Glu	PC1	0.548931	1.12058e-07	6.0231e-07
Glucose	PC1	-0.173026	0.124825	0.179485
Glutathione	PC1	0.351557	0.00138547	0.00345602
Glycerol	PC1	0.0262789	0.815859	0.858649
Glycogen	PC1	0.0156667	0.891001	0.910152
Ile	PC1	0.255236	0.0214681	0.0391631
Inosine	PC1	0.234328	0.0376546	0.0630836
Inosine.1	PC1	0.31768	0.00385316	0.0087203
Inosine.2	PC1	0.32109	0.00347003	0.00798819
Inositol	PC1	0.686576	1.48992e-12	1.7444e-11
Lactate	PC1	0.679602	3.0469e-12	3.31488e-11
Leu	PC1	0.298744	0.00674719	0.0144036
Lipids	PC1	-0.247827	0.0257009	0.0453279
Lys	PC1	0.548661	1.13997e-07	6.05527e-07
Met	PC1	0.491793	3.12327e-06	1.20526e-05
Acetate	PC2	0.206636	0.0641916	0.101337
Adenine	PC2	0.598619	3.58008e-09	2.48678e-08
Ala	PC2	0.249365	0.0247686	0.0440055
Arg_and_Lys	PC2	0.127747	0.25574	0.334884
Ascorbate	PC2	0.655805	7.19682e-11	6.69972e-10
Asn	PC2	0.165041	0.140912	0.199129
Asp	PC2	0.096996	0.389001	0.470684
Creatine	PC2	0.707773	1.49214e-13	2.20886e-12
Ethanolamine	PC2	-0.0470439	0.676645	0.746956
Formate	PC2	0.186089	0.105145	0.154384
Gln	PC2	0.545167	1.42239e-07	7.13565e-07
Glu	PC2	0.471152	9.02601e-06	3.2472e-05
Glucose	PC2	-0.118573	0.294842	0.376302
Glutathione	PC2	0.747194	1.77636e-15	3.64557e-14
Glycerol	PC2	-0.113191	0.314357	0.395354
Glycogen	PC2	0.250761	0.0258119	0.0453467
Ile	PC2	-0.120328	0.284612	0.365582
Inosine	PC2	0.552623	1.28859e-07	6.57398e-07
Inosine.1	PC2	0.772645	0	0
Inosine.2	PC2	0.787867	0	0
Inositol	PC2	0.753533	4.44089e-16	9.54792e-15
Lactate	PC2	0.692892	7.66054e-13	9.74291e-12
Leu	PC2	-0.0239405	0.831993	0.86654
Lipids	PC2	-0.176078	0.115861	0.168474
Lys	PC2	0.356953	0.00107124	0.0027638
Met	PC2	0.390076	0.000318419	0.000890192
PC1	PC2	0.575687	1.88371e-08	1.15714e-07
Acetate	PC3	0.206636	0.0641916	0.101337
Adenine	PC3	0.598619	3.58008e-09	2.48678e-08
Ala	PC3	0.249365	0.0247686	0.0440055
Arg_and_Lys	PC3	0.127747	0.25574	0.334884
Ascorbate	PC3	0.655805	7.19682e-11	6.69972e-10
Asn	PC3	0.165041	0.140912	0.199129
Asp	PC3	0.096996	0.389001	0.470684
Creatine	PC3	0.707773	1.49214e-13	2.20886e-12
Ethanolamine	PC3	-0.0470439	0.676645	0.746956
Formate	PC3	0.186089	0.105145	0.154384
Gln	PC3	0.545167	1.42239e-07	7.13565e-07
Glu	PC3	0.471152	9.02601e-06	3.2472e-05
Glucose	PC3	-0.118573	0.294842	0.376302
Glutathione	PC3	0.747194	1.77636e-15	3.64557e-14
Glycerol	PC3	-0.113191	0.314357	0.395354
Glycogen	PC3	0.250761	0.0258119	0.0453467
Ile	PC3	-0.120328	0.284612	0.365582
Inosine	PC3	0.552623	1.28859e-07	6.57398e-07
Inosine.1	PC3	0.772645	0	0
Inosine.2	PC3	0.787867	0	0
Inositol	PC3	0.753533	4.44089e-16	9.54792e-15
Lactate	PC3	0.692892	7.66054e-13	9.74291e-12
Leu	PC3	-0.0239405	0.831993	0.86654
Lipids	PC3	-0.176078	0.115861	0.168474
Lys	PC3	0.356953	0.00107124	0.0027638
Met	PC3	0.390076	0.000318419	0.000890192
PC1	PC3	0.575687	1.88371e-08	1.15714e-07
PC2	PC3	1	0	0
Acetate	Phe	0.559499	5.64535e-08	3.24698e-07
Adenine	Phe	0.302749	0.00601106	0.0131111
Ala	Phe	0.697497	4.66738e-13	6.52108e-12
Arg_and_Lys	Phe	0.697247	4.79616e-13	6.56202e-12
Ascorbate	Phe	0.124053	0.279206	0.360397
Asn	Phe	0.614676	1.03318e-09	7.77466e-09
Asp	Phe	0.186207	0.0960315	0.144769
Creatine	Phe	0.195053	0.0809852	0.124025
Ethanolamine	Phe	0.40837	0.000153946	0.00045879
Formate	Phe	0.239243	0.0361226	0.0609695
Gln	Phe	0.483808	4.74738e-06	1.77879e-05
Glu	Phe	0.475894	7.11613e-06	2.60156e-05
Glucose	Phe	-0.058687	0.605088	0.680442
Glutathione	Phe	0.0857242	0.44961	0.536324
Glycerol	Phe	0.189056	0.0909639	0.137589
Glycogen	Phe	0.115459	0.310936	0.392145
Ile	Phe	0.689963	1.04516e-12	1.27538e-11
Inosine	Phe	0.223367	0.0478426	0.0774227
Inosine.1	Phe	0.105218	0.34987	0.432192
Inosine.2	Phe	0.107889	0.337705	0.420618
Inositol	Phe	0.126226	0.26149	0.34073
Lactate	Phe	0.271772	0.0141152	0.0275887
Leu	Phe	0.69702	4.91607e-13	6.62569e-12
Lipids	Phe	-0.352932	0.00123065	0.00312155
Lys	Phe	0.586011	9.06288e-09	5.8041e-08
Met	Phe	0.578163	1.58416e-08	9.86549e-08
PC1	Phe	0.268615	0.0153208	0.0295052
PC2	Phe	0.0614645	0.585686	0.664415
PC3	Phe	0.0614645	0.585686	0.664415
Acetate	Scyllo.inositol	0.203275	0.0687447	0.107399
Adenine	Scyllo.inositol	0.533879	2.85891e-07	1.36592e-06
Ala	Scyllo.inositol	0.293731	0.00777993	0.0163379
Arg_and_Lys	Scyllo.inositol	0.182184	0.103562	0.153056
Ascorbate	Scyllo.inositol	0.53624	4.19259e-07	1.89295e-06
Asn	Scyllo.inositol	0.31198	0.00457808	0.0101776
Asp	Scyllo.inositol	0.214505	0.0544816	0.0869202
Creatine	Scyllo.inositol	0.517132	7.69421e-07	3.30851e-06
Ethanolamine	Scyllo.inositol	0.212843	0.0564254	0.0895468
Formate	Scyllo.inositol	0.278892	0.0140423	0.0275656
Gln	Scyllo.inositol	0.529166	3.79782e-07	1.75868e-06
Glu	Scyllo.inositol	0.445886	3.02358e-05	0.000100378
Glucose	Scyllo.inositol	0.0388571	0.732194	0.791822
Glutathione	Scyllo.inositol	0.533943	3.38835e-07	1.59358e-06
Glycerol	Scyllo.inositol	0.0121454	0.914302	0.929746
Glycogen	Scyllo.inositol	0.273227	0.0148369	0.0287504
Ile	Scyllo.inositol	0.0616364	0.584636	0.664415
Inosine	Scyllo.inositol	0.440377	4.87871e-05	0.000157104
Inosine.1	Scyllo.inositol	0.507896	1.29901e-06	5.35619e-06
Inosine.2	Scyllo.inositol	0.521137	6.10132e-07	2.67934e-06
Inositol	Scyllo.inositol	0.755651	4.44089e-16	9.54792e-15
Lactate	Scyllo.inositol	0.520481	6.33881e-07	2.76519e-06
Leu	Scyllo.inositol	0.102365	0.363163	0.447222
Lipids	Scyllo.inositol	-0.147223	0.189665	0.257933
Lys	Scyllo.inositol	0.315074	0.00417082	0.00934554
Met	Scyllo.inositol	0.417171	0.000106892	0.000326092
PC1	Scyllo.inositol	0.610913	1.39117e-09	1.02132e-08
PC2	Scyllo.inositol	0.60739	1.83148e-09	1.30223e-08
PC3	Scyllo.inositol	0.60739	1.83148e-09	1.30223e-08
Phe	Scyllo.inositol	0.203428	0.0685325	0.107399
Acetate	Succinate	0.493918	2.78886e-06	1.09493e-05
Adenine	Succinate	0.558016	6.22431e-08	3.51285e-07
Ala	Succinate	0.421635	8.84867e-05	0.000274582
Arg_and_Lys	Succinate	0.402358	0.000196387	0.000573909
Ascorbate	Succinate	0.581483	2.37034e-08	1.41749e-07
Asn	Succinate	0.318997	0.00370089	0.00846052
Asp	Succinate	0.0723357	0.521039	0.607095
Creatine	Succinate	0.553269	8.48146e-08	4.64167e-07
Ethanolamine	Succinate	0.133962	0.233142	0.310055
Formate	Succinate	0.410927	0.000205388	0.000597103
Gln	Succinate	0.690079	1.03251e-12	1.27538e-11
Glu	Succinate	0.574499	2.04583e-08	1.24823e-07
Glucose	Succinate	-0.0806993	0.476713	0.564184
Glutathione	Succinate	0.570549	3.29037e-08	1.94196e-07
Glycerol	Succinate	0.168516	0.132621	0.189488
Glycogen	Succinate	0.244177	0.0301102	0.0519876
Ile	Succinate	0.230014	0.0388535	0.0649717
Inosine	Succinate	0.357867	0.00120353	0.00307003
Inosine.1	Succinate	0.519249	6.80888e-07	2.95597e-06
Inosine.2	Succinate	0.553534	8.33702e-08	4.59045e-07
Inositol	Succinate	0.527301	4.24455e-07	1.90688e-06
Lactate	Succinate	0.536488	2.43837e-07	1.18626e-06
Leu	Succinate	0.282184	0.010702	0.021864
Lipids	Succinate	-0.333981	0.0023105	0.00550496
Lys	Succinate	0.502389	1.76243e-06	7.1048e-06
Met	Succinate	0.554303	7.93196e-08	4.42134e-07
PC1	Succinate	0.391735	0.000298621	0.000842671
PC2	Succinate	0.591552	6.05539e-09	4.02107e-08
PC3	Succinate	0.591552	6.05539e-09	4.02107e-08
Phe	Succinate	0.374583	0.000570668	0.00154285
Scyllo.inositol	Succinate	0.413495	0.000124639	0.000376419
Acetate	Thr	0.460755	1.92902e-05	6.56945e-05
Adenine	Thr	0.655138	5.73319e-11	5.44955e-10
Ala	Thr	0.625889	6.92037e-10	5.48166e-09
Arg_and_Lys	Thr	0.59717	6.28031e-09	4.10951e-08
Ascorbate	Thr	0.548304	2.44346e-07	1.18626e-06
Asn	Thr	0.355402	0.00130828	0.00329994
Asp	Thr	0.218831	0.052676	0.0843376
Creatine	Thr	0.564911	5.8529e-08	3.34504e-07
Ethanolamine	Thr	0.0979849	0.390287	0.471162
Formate	Thr	0.278645	0.0154881	0.0296937
Gln	Thr	0.826455	0	0
Glu	Thr	0.741926	5.32907e-15	1.02386e-13
Glucose	Thr	-0.25728	0.0229677	0.0413968
Glutathione	Thr	0.653881	8.53415e-11	7.86361e-10
Glycerol	Thr	0.0191348	0.867072	0.891761
Glycogen	Thr	0.263356	0.020659	0.0378399
Ile	Thr	0.279903	0.0124779	0.0248732
Inosine	Thr	0.397584	0.000342912	0.000955707
Inosine.1	Thr	0.546959	1.83437e-07	9.15156e-07
Inosine.2	Thr	0.633616	3.67667e-10	2.96432e-09
Inositol	Thr	0.624258	7.89143e-10	6.07517e-09
Lactate	Thr	0.764654	2.22045e-16	5.56962e-15
Leu	Thr	0.427864	8.38151e-05	0.000261886
Lipids	Thr	-0.276262	0.0137204	0.0271106
Lys	Thr	0.692798	1.50679e-12	1.7444e-11
Met	Thr	0.758066	4.44089e-16	9.54792e-15
PC1	Thr	0.459698	2.02708e-05	6.85562e-05
PC2	Thr	0.674394	9.53193e-12	9.78106e-11
PC3	Thr	0.674394	9.53193e-12	9.78106e-11
Phe	Thr	0.488262	5.00064e-06	1.86594e-05
Scyllo.inositol	Thr	0.470232	1.22751e-05	4.313e-05
Succinate	Thr	0.671394	1.27172e-11	1.29029e-10
Acetate	Tyr	0.55842	6.06119e-08	3.4423e-07
Adenine	Tyr	0.297335	0.00702443	0.0148898
Ala	Tyr	0.729332	1.15463e-14	2.08527e-13
Arg_and_Lys	Tyr	0.710187	1.13243e-13	1.73319e-12
Ascorbate	Tyr	0.0779543	0.497524	0.586506
Asn	Tyr	0.680534	2.77245e-12	3.05307e-11
Asp	Tyr	0.267836	0.0156317	0.0299055
Creatine	Tyr	0.267144	0.0159123	0.0303139
Ethanolamine	Tyr	0.47947	5.93409e-06	2.18714e-05
Formate	Tyr	0.17645	0.124761	0.179485
Gln	Tyr	0.521106	6.11233e-07	2.67934e-06
Glu	Tyr	0.535667	2.56392e-07	1.23809e-06
Glucose	Tyr	-0.0375324	0.740997	0.798538
Glutathione	Tyr	0.0517796	0.648283	0.722716
Glycerol	Tyr	0.187527	0.0936559	0.141424
Glycogen	Tyr	0.0702369	0.538496	0.621818
Ile	Tyr	0.731502	8.88178e-15	1.63679e-13
Inosine	Tyr	0.149508	0.188483	0.2571
Inosine.1	Tyr	0.0567733	0.614666	0.689495
Inosine.2	Tyr	0.0816056	0.468916	0.557146
Inositol	Tyr	0.142549	0.204265	0.275946
Lactate	Tyr	0.306001	0.00546645	0.0119811
Leu	Tyr	0.735849	5.10703e-15	1.00253e-13
Lipids	Tyr	-0.345229	0.00159723	0.00392998
Lys	Tyr	0.6195	7.01509e-10	5.50837e-09
Met	Tyr	0.634253	2.05876e-10	1.73744e-09
PC1	Tyr	0.365713	0.000786887	0.00210224
PC2	Tyr	0.106475	0.344112	0.426246
PC3	Tyr	0.106475	0.344112	0.426246
Phe	Tyr	0.926631	0	0
Scyllo.inositol	Tyr	0.257257	0.0204223	0.0374824
Succinate	Tyr	0.380391	0.000460096	0.00125141
Thr	Tyr	0.51119	1.47915e-06	5.98956e-06
Acetate	UFAs	-0.431191	6.52394e-05	0.000206706
Adenine	UFAs	-0.230086	0.0400536	0.0668547
Ala	UFAs	-0.491452	3.67337e-06	1.40553e-05
Arg_and_Lys	UFAs	-0.464153	1.44664e-05	5.02428e-05
Ascorbate	UFAs	-0.27216	0.0166422	0.0313082
Asn	UFAs	-0.439475	4.53315e-05	0.000147778
Asp	UFAs	0.0739922	0.514217	0.601474
Creatine	UFAs	-0.415278	0.000127935	0.000385085
Ethanolamine	UFAs	-0.330372	0.00276295	0.00653127
Formate	UFAs	-0.146387	0.207009	0.278998
Gln	UFAs	-0.504797	1.79851e-06	7.21802e-06
Glu	UFAs	-0.593977	6.33216e-09	4.11362e-08
Glucose	UFAs	0.715211	9.10383e-14	1.41737e-12
Glutathione	UFAs	-0.276055	0.0137942	0.0271376
Glycerol	UFAs	-0.535638	3.05995e-07	1.45428e-06
Glycogen	UFAs	0.241615	0.0330791	0.0562532
Ile	UFAs	-0.363333	0.000924378	0.00243357
Inosine	UFAs	0.0308321	0.788723	0.836918
Inosine.1	UFAs	-0.129696	0.251533	0.332068
Inosine.2	UFAs	-0.169998	0.131663	0.188418
Inositol	UFAs	-0.229112	0.0409276	0.0679368
Lactate	UFAs	-0.354495	0.00125423	0.00317246
Leu	UFAs	-0.387565	0.000382576	0.00106297
Lipids	UFAs	0.757486	4.44089e-16	9.54792e-15
Lys	UFAs	-0.4625	1.56603e-05	5.39741e-05
Met	UFAs	-0.539948	2.35518e-07	1.15583e-06
PC1	UFAs	-0.362473	0.000952598	0.00250057
PC2	UFAs	-0.302839	0.00632428	0.0136623
PC3	UFAs	-0.302839	0.00632428	0.0136623
Phe	UFAs	-0.35868	0.00108665	0.00279556
Scyllo.inositol	UFAs	-0.164756	0.144172	0.203417
Succinate	UFAs	-0.495581	2.95458e-06	1.14971e-05
Thr	UFAs	-0.516889	1.26645e-06	5.27009e-06
Tyr	UFAs	-0.3642	0.00089672	0.0023746
Acetate	Uracil	0.213806	0.0601639	0.0953123
Adenine	Uracil	0.515233	1.38778e-06	5.67043e-06
Ala	Uracil	0.280141	0.0129859	0.0258289
Arg_and_Lys	Uracil	0.276712	0.0141873	0.0276481
Ascorbate	Uracil	0.358873	0.00156815	0.00389022
Asn	Uracil	0.25163	0.0262599	0.0459549
Asp	Uracil	0.0893955	0.436373	0.521223
Creatine	Uracil	0.130591	0.254445	0.334445
Ethanolamine	Uracil	0.176844	0.121415	0.175984
Formate	Uracil	0.336423	0.00296454	0.00697129
Gln	Uracil	0.402924	0.000254786	0.000730386
Glu	Uracil	0.265383	0.0188626	0.0351194
Glucose	Uracil	0.0253511	0.826765	0.864085
Glutathione	Uracil	0.286724	0.0114662	0.0230601
Glycerol	Uracil	0.207274	0.0686265	0.107399
Glycogen	Uracil	0.420382	0.000156302	0.000464279
Ile	Uracil	0.161963	0.156571	0.217179
Inosine	Uracil	0.538165	5.33327e-07	2.36076e-06
Inosine.1	Uracil	0.398973	0.000296637	0.000839695
Inosine.2	Uracil	0.386719	0.000469838	0.00127407
Inositol	Uracil	0.271342	0.0162607	0.0307184
Lactate	Uracil	0.269725	0.0169343	0.0317914
Leu	Uracil	0.181895	0.110971	0.162409
Lipids	Uracil	-0.34434	0.00202171	0.00485532
Lys	Uracil	0.277838	0.0137826	0.0271376
Met	Uracil	0.297175	0.00823727	0.0172182
PC1	Uracil	0.323726	0.00383777	0.0087073
PC2	Uracil	0.176546	0.122054	0.176344
PC3	Uracil	0.176546	0.122054	0.176344
Phe	Uracil	0.62736	7.93876e-10	6.07517e-09
Scyllo.inositol	Uracil	0.320786	0.00419055	0.00936649
Succinate	Uracil	0.258481	0.0223146	0.0403809
Thr	Uracil	0.417359	0.000176233	0.000518366
Tyr	Uracil	0.555282	1.31775e-07	6.68499e-07
UFAs	Uracil	-0.176219	0.125264	0.179831
Acetate	Uridine	0.0355776	0.754048	0.805805
Adenine	Uridine	0.582839	1.40876e-08	8.85921e-08
Ala	Uridine	0.0415504	0.714404	0.777647
Arg_and_Lys	Uridine	0.0500542	0.659264	0.732246
Ascorbate	Uridine	0.538154	4.46996e-07	1.98836e-06
Asn	Uridine	0.233161	0.0373958	0.0627666
Asp	Uridine	0.164178	0.145605	0.204983
Creatine	Uridine	0.314724	0.00446475	0.00995473
Ethanolamine	Uridine	0.191256	0.0892351	0.1352
Formate	Uridine	0.407918	0.000230991	0.000664282
Gln	Uridine	0.260492	0.0196119	0.0362159
Glu	Uridine	0.195236	0.0826522	0.126286
Glucose	Uridine	0.411932	0.000162014	0.000478102
Glutathione	Uridine	0.412232	0.00016006	0.000473882
Glycerol	Uridine	0.122411	0.279377	0.360397
Glycogen	Uridine	0.472732	1.24103e-05	4.34359e-05
Ile	Uridine	-0.0711401	0.530608	0.614281
Inosine	Uridine	0.725878	5.52891e-14	9.07747e-13
Inosine.1	Uridine	0.57736	2.06516e-08	1.25157e-07
Inosine.2	Uridine	0.517896	8.65845e-07	3.65354e-06
Inositol	Uridine	0.368513	0.000769882	0.00206292
Lactate	Uridine	0.251073	0.0246763	0.0440055
Leu	Uridine	-0.0604208	0.594448	0.670983
Lipids	Uridine	-0.257255	0.0212418	0.0388286
Lys	Uridine	0.198689	0.0772577	0.118841
Met	Uridine	0.120382	0.287483	0.368745
PC1	Uridine	0.420633	0.000102374	0.000314434
PC2	Uridine	0.326251	0.00314274	0.00733305
PC3	Uridine	0.326251	0.00314274	0.00733305
Phe	Uridine	0.415098	0.000128888	0.000386665
Scyllo.inositol	Uridine	0.465349	1.36561e-05	4.76118e-05
Succinate	Uridine	0.272644	0.0144145	0.027992
Thr	Uridine	0.316544	0.00475022	0.0104876
Tyr	Uridine	0.393624	0.000303543	0.000853892
UFAs	Uridine	0.0256897	0.822187	0.862567
Uracil	Uridine	0.648128	1.41035e-10	1.22457e-09
Acetate	Uridine.1	0.0447633	0.69151	0.756889
Adenine	Uridine.1	0.547579	1.22118e-07	6.38044e-07
Ala	Uridine.1	0.117361	0.296743	0.377407
Arg_and_Lys	Uridine.1	0.093095	0.408447	0.489811
Ascorbate	Uridine.1	0.527353	7.02525e-07	3.03531e-06
Asn	Uridine.1	0.278737	0.0117422	0.0235626
Asp	Uridine.1	0.182661	0.102646	0.151963
Creatine	Uridine.1	0.422254	8.61814e-05	0.000268351
Ethanolamine	Uridine.1	0.309059	0.00499469	0.0110005
Formate	Uridine.1	0.355071	0.00153118	0.00380897
Gln	Uridine.1	0.281772	0.010822	0.0219602
Glu	Uridine.1	0.262287	0.0180072	0.0337355
Glucose	Uridine.1	0.358315	0.00110041	0.00282293
Glutathione	Uridine.1	0.40353	0.00020594	0.000597103
Glycerol	Uridine.1	0.118563	0.29179	0.373739
Glycogen	Uridine.1	0.40792	0.000190283	0.000557875
Ile	Uridine.1	-0.00659533	0.953401	0.958187
Inosine	Uridine.1	0.692221	1.59961e-12	1.82841e-11
Inosine.1	Uridine.1	0.535266	2.62753e-07	1.26205e-06
Inosine.2	Uridine.1	0.47745	6.57686e-06	2.41419e-05
Inositol	Uridine.1	0.398701	0.000227226	0.000655543
Lactate	Uridine.1	0.333196	0.0023696	0.00563093
Leu	Uridine.1	0.00723909	0.948859	0.955206
Lipids	Uridine.1	-0.267219	0.015882	0.0303139
Lys	Uridine.1	0.268614	0.0153214	0.0295052
Met	Uridine.1	0.172792	0.122931	0.177327
PC1	Uridine.1	0.528342	3.98944e-07	1.81943e-06
PC2	Uridine.1	0.34537	0.00158969	0.00392211
PC3	Uridine.1	0.34537	0.00158969	0.00392211
Phe	Uridine.1	0.430151	6.12543e-05	0.000194763
Scyllo.inositol	Uridine.1	0.459506	1.59463e-05	5.47509e-05
Succinate	Uridine.1	0.260208	0.0189739	0.0352539
Thr	Uridine.1	0.32606	0.00336263	0.00778578
Tyr	Uridine.1	0.438142	4.29846e-05	0.000140634
UFAs	Uridine.1	-0.019429	0.864177	0.891761
Uracil	Uridine.1	0.559437	1.01381e-07	5.48186e-07
Uridine	Uridine.1	0.945249	0	0
Acetate	Val	0.683553	2.03659e-12	2.27042e-11
Adenine	Val	0.0622886	0.58066	0.66204
Ala	Val	0.831494	0	0
Arg_and_Lys	Val	0.865566	0	0
Ascorbate	Val	-0.0622759	0.588058	0.666269
Asn	Val	0.659345	2.18707e-11	2.14666e-10
Asp	Val	0.249304	0.0248049	0.0440055
Creatine	Val	0.232854	0.0364422	0.0613943
Ethanolamine	Val	0.57979	1.41276e-08	8.85921e-08
Formate	Val	-0.099114	0.391107	0.471522
Gln	Val	0.455447	1.93519e-05	6.56945e-05
Glu	Val	0.547134	1.25615e-07	6.48171e-07
Glucose	Val	-0.263418	0.0182328	0.0340873
Glutathione	Val	-0.130167	0.249801	0.330263
Glycerol	Val	0.102183	0.364018	0.447222
Glycogen	Val	-0.25306	0.0244392	0.0437001
Ile	Val	0.966276	0	0
Inosine	Val	-0.206795	0.0674666	0.105952
Inosine.1	Val	-0.215023	0.0538873	0.0861243
Inosine.2	Val	-0.223402	0.0449868	0.073726
Inositol	Val	0.053469	0.635442	0.710154
Lactate	Val	0.296252	0.00724434	0.0152842
Leu	Val	0.948258	0	0
Lipids	Val	-0.200465	0.0727481	0.113066
Lys	Val	0.702965	2.55795e-13	3.72554e-12
Met	Val	0.693965	6.83009e-13	8.93851e-12
PC1	Val	0.33524	0.00221844	0.00531367
PC2	Val	-0.0371518	0.741942	0.798538
PC3	Val	-0.0371518	0.741942	0.798538
Phe	Val	0.762822	0	0
Scyllo.inositol	Val	0.105964	0.346444	0.428547
Succinate	Val	0.285463	0.00978822	0.0201798
Thr	Val	0.361303	0.00107017	0.0027638
Tyr	Val	0.790134	0	0
UFAs	Val	-0.438059	4.82752e-05	0.000156245
Uracil	Val	0.246998	0.0292494	0.0505981
Uridine	Val	0.0169846	0.881132	0.902111
Uridine.1	Val	0.0907571	0.420368	0.502771
Acetate	U.1.14	0.162157	0.148087	0.207644
Adenine	U.1.14	0.362741	0.000874559	0.00232272
Ala	U.1.14	0.0994528	0.377044	0.460095
Arg_and_Lys	U.1.14	0.0198023	0.860712	0.89029
Ascorbate	U.1.14	0.28799	0.0105637	0.0216797
Asn	U.1.14	0.0292845	0.795234	0.842836
Asp	U.1.14	0.154432	0.16865	0.231445
Creatine	U.1.14	0.325201	0.00305368	0.00716228
Ethanolamine	U.1.14	-0.107627	0.338887	0.421508
Formate	U.1.14	0.186772	0.103853	0.153234
Gln	U.1.14	0.265581	0.0165625	0.0312232
Glu	U.1.14	0.174034	0.120221	0.174533
Glucose	U.1.14	-0.0366641	0.746785	0.802794
Glutathione	U.1.14	0.418572	0.00011159	0.00033928
Glycerol	U.1.14	-0.299115	0.00667579	0.0142849
Glycogen	U.1.14	0.119199	0.295416	0.376302
Ile	U.1.14	-0.155707	0.165117	0.227381
Inosine	U.1.14	0.240373	0.0328575	0.0559818
Inosine.1	U.1.14	0.419215	9.80642e-05	0.000302225
Inosine.2	U.1.14	0.493021	2.92565e-06	1.14366e-05
Inositol	U.1.14	0.349628	0.00137732	0.00344522
Lactate	U.1.14	0.38201	0.000432989	0.00118482
Leu	U.1.14	-0.0954338	0.396721	0.477652
Lipids	U.1.14	0.0665541	0.554968	0.637578
Lys	U.1.14	0.167397	0.135249	0.192331
Met	U.1.14	0.115871	0.302959	0.38423
PC1	U.1.14	0.199335	0.0744106	0.115056
PC2	U.1.14	0.483826	4.74299e-06	1.77879e-05
PC3	U.1.14	0.483826	4.74299e-06	1.77879e-05
Phe	U.1.14	-0.0251842	0.823403	0.862567
Scyllo.inositol	U.1.14	0.35092	0.00131818	0.00331565
Succinate	U.1.14	0.27181	0.0141013	0.0275887
Thr	U.1.14	0.3095	0.00551088	0.0120492
Tyr	U.1.14	-0.0180685	0.872801	0.895613
UFAs	U.1.14	-0.0456653	0.687519	0.75449
Uracil	U.1.14	0.0632007	0.582517	0.66332
Uridine	U.1.14	0.184737	0.100904	0.15011
Uridine.1	U.1.14	0.161111	0.150755	0.210405
Val	U.1.14	-0.110518	0.325995	0.408853
Acetate	U.1.17	0.148266	0.186512	0.254797
Adenine	U.1.17	0.12354	0.271859	0.352714
Ala	U.1.17	0.109389	0.330991	0.413968
Arg_and_Lys	U.1.17	0.101669	0.366452	0.449601
Ascorbate	U.1.17	0.100422	0.381682	0.463874
Asn	U.1.17	0.0227124	0.840495	0.87338
Asp	U.1.17	0.149598	0.182543	0.25013
Creatine	U.1.17	0.161668	0.149329	0.209061
Ethanolamine	U.1.17	-0.161146	0.150665	0.210405
Formate	U.1.17	0.0524458	0.650553	0.724351
Gln	U.1.17	0.191605	0.0866101	0.131665
Glu	U.1.17	0.0653603	0.562103	0.644136
Glucose	U.1.17	0.113513	0.316076	0.396963
Glutathione	U.1.17	0.240371	0.0317377	0.0543817
Glycerol	U.1.17	-0.417204	0.000106744	0.000326092
Glycogen	U.1.17	0.13989	0.218843	0.292763
Ile	U.1.17	0.0143138	0.899076	0.917363
Inosine	U.1.17	0.1047	0.358468	0.442208
Inosine.1	U.1.17	0.279787	0.0114164	0.0230113
Inosine.2	U.1.17	0.249128	0.0249105	0.0441063
Inositol	U.1.17	0.107938	0.337485	0.420618
Lactate	U.1.17	0.240167	0.0308016	0.0530197
Leu	U.1.17	0.0245058	0.828086	0.864465
Lipids	U.1.17	0.223916	0.044483	0.0730329
Lys	U.1.17	0.160706	0.1518	0.211535
Met	U.1.17	0.102279	0.363567	0.447222
PC1	U.1.17	-0.0759657	0.500286	0.588227
PC2	U.1.17	0.227808	0.0408172	0.0678783
PC3	U.1.17	0.227808	0.0408172	0.0678783
Phe	U.1.17	0.0467562	0.678514	0.748105
Scyllo.inositol	U.1.17	0.128325	0.253577	0.333791
Succinate	U.1.17	0.217418	0.051207	0.0822775
Thr	U.1.17	0.208629	0.0650169	0.102461
Tyr	U.1.17	-0.0190855	0.865706	0.891761
UFAs	U.1.17	0.0766584	0.499131	0.587634
Uracil	U.1.17	0.0134816	0.906742	0.92414
Uridine	U.1.17	0.0356416	0.753619	0.805805
Uridine.1	U.1.17	-0.0117681	0.916955	0.931395
Val	U.1.17	0.0109991	0.922364	0.934787
U.1.14	U.1.17	0.66224	1.66551e-11	1.67106e-10
Acetate	B_hydroxybutyrate	0.134828	0.230109	0.306472
Adenine	B_hydroxybutyrate	0.218192	0.0503651	0.081069
Ala	B_hydroxybutyrate	0.185917	0.0965585	0.144838
Arg_and_Lys	B_hydroxybutyrate	0.247038	0.0261909	0.0459232
Ascorbate	B_hydroxybutyrate	0.187603	0.100021	0.149041
Asn	B_hydroxybutyrate	-0.020912	0.852991	0.883315
Asp	B_hydroxybutyrate	0.16981	0.129629	0.185801
Creatine	B_hydroxybutyrate	0.147243	0.189603	0.257933
Ethanolamine	B_hydroxybutyrate	-0.221523	0.0468689	0.0765328
Formate	B_hydroxybutyrate	-0.0423196	0.714781	0.777647
Gln	B_hydroxybutyrate	0.345001	0.00160942	0.0039492
Glu	B_hydroxybutyrate	0.216602	0.0521073	0.0835752
Glucose	B_hydroxybutyrate	0.123857	0.273693	0.354584
Glutathione	B_hydroxybutyrate	0.250412	0.0250699	0.0443017
Glycerol	B_hydroxybutyrate	-0.431398	5.79942e-05	0.000185049
Glycogen	B_hydroxybutyrate	0.202275	0.0738189	0.114337
Ile	B_hydroxybutyrate	0.0659089	0.558819	0.641186
Inosine	B_hydroxybutyrate	0.0641495	0.574345	0.656541
Inosine.1	B_hydroxybutyrate	0.282467	0.0106205	0.0217467
Inosine.2	B_hydroxybutyrate	0.287368	0.0092891	0.0193719
Inositol	B_hydroxybutyrate	0.21404	0.0550198	0.0876242
Lactate	B_hydroxybutyrate	0.281912	0.0107811	0.0219265
Leu	B_hydroxybutyrate	0.126234	0.261461	0.34073
Lipids	B_hydroxybutyrate	0.321979	0.00337588	0.00779648
Lys	B_hydroxybutyrate	0.30212	0.00612166	0.0133201
Met	B_hydroxybutyrate	0.259606	0.0192619	0.0356425
PC1	B_hydroxybutyrate	-0.0272413	0.809241	0.854672
PC2	B_hydroxybutyrate	0.254726	0.0217388	0.039418
PC3	B_hydroxybutyrate	0.254726	0.0217388	0.039418
Phe	B_hydroxybutyrate	0.0744409	0.508951	0.596086
Scyllo.inositol	B_hydroxybutyrate	0.157142	0.161208	0.222927
Succinate	B_hydroxybutyrate	0.338406	0.00200135	0.00481925
Thr	B_hydroxybutyrate	0.425018	9.45161e-05	0.000292288
Tyr	B_hydroxybutyrate	0.0384609	0.733183	0.791943
UFAs	B_hydroxybutyrate	0.0947374	0.403209	0.484818
Uracil	B_hydroxybutyrate	0.110186	0.336876	0.420618
Uridine	B_hydroxybutyrate	0.0761697	0.501879	0.589333
Uridine.1	B_hydroxybutyrate	-0.00305512	0.978405	0.980577
Val	B_hydroxybutyrate	0.0606786	0.590497	0.668194
U.1.14	B_hydroxybutyrate	0.38346	0.000409955	0.00112863
U.1.17	B_hydroxybutyrate	0.610372	1.45145e-09	1.05698e-08
Acetate	X7.61	-0.101264	0.380862	0.463502
Adenine	X7.61	0.445578	4.88884e-05	0.000157104
Ala	X7.61	-0.161047	0.161748	0.223331
Arg_and_Lys	X7.61	-0.086433	0.454797	0.541797
Ascorbate	X7.61	0.359438	0.00165978	0.00405512
Asn	X7.61	0.021745	0.851102	0.882371
Asp	X7.61	-0.0619701	0.592369	0.669474
Creatine	X7.61	0.202483	0.077385	0.118841
Ethanolamine	X7.61	-0.0607694	0.599574	0.675925
Formate	X7.61	0.461175	2.75712e-05	9.27462e-05
Gln	X7.61	0.0857855	0.458196	0.545126
Glu	X7.61	-0.0808288	0.484669	0.572099
Glucose	X7.61	0.204149	0.076908	0.118512
Glutathione	X7.61	0.474234	1.50753e-05	5.21571e-05
Glycerol	X7.61	0.117598	0.308404	0.389495
Glycogen	X7.61	0.630863	1.00701e-09	7.64146e-09
Ile	X7.61	-0.203988	0.0751621	0.116019
Inosine	X7.61	0.800995	0	0
Inosine.1	X7.61	0.550027	2.20106e-07	1.0861e-06
Inosine.2	X7.61	0.540628	3.86508e-07	1.7807e-06
Inositol	X7.61	0.23239	0.0419722	0.0692886
Lactate	X7.61	0.136249	0.237386	0.315235
Leu	X7.61	-0.190918	0.0962659	0.144838
Lipids	X7.61	-0.231246	0.0430214	0.0708912
Lys	X7.61	-0.0296903	0.797698	0.844457
Met	X7.61	-0.0834851	0.470382	0.558154
PC1	X7.61	0.181505	0.114152	0.166526
PC2	X7.61	0.275364	0.0153571	0.0295052
PC3	X7.61	0.275364	0.0153571	0.0295052
Phe	X7.61	0.248902	0.0290459	0.0504394
Scyllo.inositol	X7.61	0.328169	0.00357141	0.00818524
Succinate	X7.61	0.189881	0.0981203	0.146936
Thr	X7.61	0.241285	0.0370318	0.0622714
Tyr	X7.61	0.186248	0.104843	0.154384
UFAs	X7.61	0.0275875	0.812997	0.857104
Uracil	X7.61	0.63347	6.29424e-10	5.02982e-09
Uridine	X7.61	0.623677	1.37026e-09	1.01421e-08
Uridine.1	X7.61	0.572536	5.31526e-08	3.07672e-07
Val	X7.61	-0.159659	0.16544	0.227386
U.1.14	X7.61	0.0603175	0.602296	0.678147
U.1.17	X7.61	-0.0161102	0.8894	0.909545
B_hydroxybutyrate	X7.61	-0.0125288	0.91388	0.929746

## Sheet: Table S9
Table S9 Growth of ileal mucosal E. coli and select AIEC in Ileitis and AIEC associated metabolites (% of AUC on NH4Cl + glucose)
Metabolite	C-Source	N-Source	AIEC, ileal						Non-AIEC, ileal						AIEC, non-ileal
			A	A	B1	B2	D		A	A	B1	B2	D		B1	B2	B2
			24LW-1	541-15	541-1	LF82	578-1		T75	41CB-2	18GB-1	39ES-1	568-2		CUMT8	NC101	2A
Glucose		NH4Cl	100	100	100	100	100		100	100	100	100	100		100	100	100
Adenine	Glucose		10.7541	9.86395	9.42827	13.9072	10.3434		31.5406	10.83	8.29858	9.5098	8.93876		6.98336	38.3282	12.7722
		NH4Cl	3.37027	5.62585	2.91057	7.13596	3.03028		78.6347	4.83527	1.41034	3.81973	4.68548		2.68956	13.1151	5.30127
Aspartate	Glucose		90.2703	92.6716	78.311	132.694	95.9413		93.7269	91.3209	84.6539	81.1512	85.4761		82.3903	167.284	93.32
		NH4Cl	11.6	5.00742	5.26488	6.7019	14.4146		67.1771	9.08401	2.16903	12.1537	3.50176		5.57126	15.9955	9.01136
Creatine	Glucose		4.14906	6.51094	5.13628	11.8049	5.42886		204.963	5.15186	5.10137	5.78018	6.82656		4.27158	6.1197	4.79674
		NH4Cl	2.37913	3.77311	3.74208	4.94933	3.17273		107.144	2.43656	3.62647	3.55563	5.48534		2.62011	3.92643	3.39104
Choline	Glucose		2.20892	5.63791	1.30894	6.55489	3.22167		51.2638	6.95344	2.16597	2.44592	4.98557		3.44781	8.42084	4.22244
		NH4Cl	1.80541	5.00928	1.70286	6.19854	3.23821		36.3653	2.47723	0.977203	2.36464	4.15101		1.98971	8.99115	4.32198
PC	Glucose		7.24878	10.3119	12.5735	19.5386	10.5775		373.063	13.7875	4.81564	5.41409	12.076		23.2143	46.1266	6.1349
		NH4Cl	2.71917	4.69046	4.08905	13.1674	4.16515		374.345	2.5445	2.69018	3.54636	2.8		3.93973	12.9457	4.76605
EA	Glucose		3.69703	79.6228	71.3349	45.0224	71.5579		59.8616	4.80475	1.21687	44.9485	52.8437		84.4388	101.729	60.1336
		NH4Cl	2.20649	3.81787	2.63284	5.69518	2.90259		43.4594	2.62775	0.880061	1.27551	6.76303		4.63807	16.3702	3.61991
PE	Glucose		11.1176	5.03749	33.17	12.376	13.6353		96.729	4.88	6.03926	5.02459	3.55429		30.5261	16.7202	3.8569
		NH4Cl	2.22461	2.39652	2.87342	15.6537	2.18689		61.8493	1.81825	1.07117	4.3556	2.21916		1.86703	18.8389	3.01332
PLE	Glucose		13.1636	20.1037	36.541	52.5126	23.6763		570.816	33.1524	47.5956	61.7256	21.0205		25.0414	27.1613	46.3851
		NH4Cl	8.0384	12.4481	13.2524	25.0921	12.1556		466.772	18.809	15.298	15.3689	10.7921		23.1757	16.4889	13.1943
Inositol		NH4Cl	1.94676	3.85343	2.88985	6.52198	3.41461		90.5074	1.878	1.95368	3.96577	5.7358		2.57821	12.2195	3.68069
PI		NH4Cl	6.93373	7.24625	3.90087	19.6681	8.24919		165.58	5.64825	5.44755	5.81389	6.04739		7.02519	43.7558	5.98497
Serine	Glucose		103.243	91.7749	90.6635	68.2652	103.59		120.978	93.6488	97.2755	87.919	98.4931		97.4281	142.331	113.56
		NH4Cl	21.4676	5.22604	4.91581	26.2111	6.71558		104.059	4.47925	3.00028	13.7192	6.34274		5.46354	34.0766	21.0154
PS	Glucose		9.5182	8.42831	24.7326	40.1247	7.9		144.404	14.1375	9.03681	7.78332	10.921		17.7009	39.9627	7.38661
		NH4Cl	2.66458	3.18926	3.1389	12.8844	3.31311		98.4393	4.7035	3.2184	6.74643	5.47261		5.37883	9.75733	3.76913
Glutamate	Glucose		69.5676	47.3655	51.529	55.1036	77.084		87.5646	74.6711	73.3945	49.26	32.5361		61.8154	81.5936	63.2331
		NH4Cl	4.99757	3.64348	4.25361	11.9224	5.55073		102.666	3.28644	2.38087	3.1828	4.73421		3.94433	27.7249	3.87308
Glutamine	Glucose		97.3243	104.484	85.5232	83.03	107.774		61.0701	95.6984	96.5249	82.8273	99.7756		93.5552	136.545	99.7328
		NH4Cl	9.11351	4.90136	4.33517	10.677	8.62004		77.7306	5.14322	2.57298	4.88583	7.03078		6.06778	30.9944	6.43955
Lys-Arg	Glucose		58.8378	79.2826	38.2402	70.4004	78.7699		532.196	45.7125	72.2086	54.5264	39.9092		73.1505	117.871	79.6259
		NH4Cl	12.4757	13.5714	10.2649	20.3094	10.5464		46.5498	8.98	2.54264	11.8179	7.85882		10.8195	46.7161	12.3313
Lysine	Glucose		5.97568	43.8652	35.2531	20.7505	42.9972		121.282	55.6174	5.7737	7.61543	14.1199		33.9213	51.0603	22.1777
		NH4Cl	2.86459	5.38528	2.78049	7.4615	3.66875		91.8635	2.48785	0.512288	0.679633	3.41808		3.69017	20.3459	3.165
Methionine	Glucose		18.09	19.74	10.29	18.99	23.77		86.9	30.25	20.12	8.1	15.8		15.96	40.68	11.62
		NH4Cl	1.39189	4.62338	1.69237	6.96164	2.58164		84.2989	2.61614	1.69197	1.6186	3.23565		3.7177	11.6718	1.79025
Threonine	Glucose		16.5459	43.6642	37.3197	30.1806	46.0006		107.851	64.5496	58.4932	20.6958	45.2998		43.0862	38.8429	36.6333
		NH4Cl	2.58081	4.33271	3.214	5.67138	3.56197		90.4889	3.15916	1.41479	3.20525	5.18051		3.77398	15.034	3.45424
Glycerol		NH4Cl	45.8256	43.8512	49.1207	79.482	51.2395		111.833	41.39	41.6994	53.3134	53.4487		57.213	103.528	55.5806
Lactate		NH4Cl	29.6198	25.4409	28.8827	50.0624	31.7359		140.502	20.9725	4.91871	21.5354	38.7462		37.4011	99.7387	29.3408
Succinate		NH4Cl	27.6562	3.86323	10.1484	8.25036	33.7703		83.4634	2.56975	2.29816	38.4181	6.88067		4.76913	25.8111	20.7001
LB			73.5238	99.2954	86.4622	206.344	97.8944		2311.9	68.7503	59.9895	101.621	92.8645		106.18	644.467	107.399
Glucose + NH4Cl (AUC)			18.455	16.42	18.46	6.17725	15.7125		0.5051	19.88	17.1425	15.4275	15.235		16.1025	2.5535	14.805

## Sheet: Table S10
Table S10 Correlation between in vitro pathotype and growth on ethanolamine and 1,2-propanediol
Growth conditions			Caco-2 invasion			Survival in J774's
Carbon source	Nitrogen source		Spearman r	p		Spearman r	p
Ethanolamine	Ethanolamine		0.339	0.028		0.203	0.197
Ethanolamine	Glutamine		0.39	0.011		0.301	0.053
Ethanolamine	NH4Cl		0.354	0.021		0.271	0.082
Glycerol	Ethanolamine		0.438	0.004		0.095	0.549
Glycerol	Glutamine		0.331	0.032		0	0.998
Glycerol	NH4Cl		0.268	0.087		0.013	0.937
Fucose	Ethanolamine		0.339	0.028		0.068	0.667
Fucose	Glutamine		0.08	0.614		-0.078	0.623
Fucose	NH4Cl		0.151	0.339		-0.044	0.783
1,2-Propanediol	Ethanolamine		0.243	0.126		0.195	0.221
1,2-Propanediol	Glutamine		0.213	0.181		0.206	0.196
1,2-Propanediol	NH4Cl		0.187	0.242		0.363	0.02

[truncated: 13 more sheets: Table S11, Table S12, Table S13, Table S14, Table S15, Table S16, Table S17, Table S18, Table S19, Table S20, Table S21, Table S22, Table S23]
